# Supplementary material for: Poly[bis­[μ2-(dimethyl­aza­nium­yl)methyl­enediphospho­nato]magnesium]
Source: Acta Crystallogr Sect E Struct Rep Online. 2011 Feb 23;67(Pt 3):m362–3. doi: 10.1107/S1600536811005976 (PMC3052111; doi:10.1107/S1600536811005976)
Supplement: Supplementary file 1 [file e-67-0m362-sup1.cif]

##############################################################################
###                                                                        ###
###        Electronic paper (Acta Crystallographica Section E)             ###
###                                                                        ###
##############################################################################
#                                                                            #
# This CIF contains the data in a paper accepted for publication in Acta     #
# Crystallographica Section E. It conforms to the requirements of Notes      #
# for Authors for Section E, and has been peer reviewed under the auspices   #
# of the IUCr Commission on Journals.                                        #
#                                                                            #
# Full details of the Crystallographic Information File format               #
# are given in the paper "The Crystallographic Information File (CIF):       #
# a New Standard Archive File for Crystallography" by S. R. Hall, F. H.      #
# Allen and I. D. Brown [Acta Cryst. (1991), A47, 655-685].                  #
#                                                                            #
# The current version of the core CIF dictionary is obtainable from          #
# ftp://ftp.iucr.org/pub/cif_core.dic. The current version number is 2.4.    #
#                                                                            #
# Software is freely available for graphical display of the structure(s) in  #
# this CIF.  For information consult the CIF home page http://www.iucr.org/  #
# cif/home.html                                                              #
#                                                                            #
# This file may be used for bona fide research purposes within the           #
# scientific community so long as proper attribution is given to the journal # 
# article from which it was obtained.                                        #
#                                                                            #
##############################################################################
                                             
data_I
_audit_creation_method     SHELXL-97
_chemical_name_systematic
;
Poly[bis[\m~2~-(dimethylazaniumyl)methylenediphosphonato]magnesium]
;
_chemical_name_common     ?
_chemical_formula_moiety     'C6 H20 Mg N2 O12 P4'
_chemical_formula_sum     'C6 H20 Mg N2 O12 P4'
_chemical_formula_iupac     '[Mg (C3 H10 N O6 P2)2]'
_chemical_formula_weight     460.43
_chemical_melting_point     ?
_symmetry_cell_setting     monoclinic
_symmetry_space_group_name_H-M     'P 21/n'
_symmetry_space_group_name_Hall     '-P 2yn'
loop_
    _symmetry_equiv_pos_as_xyz
    'x, y, z'
    '-x+1/2, y+1/2, -z+1/2'
    '-x, -y, -z'
    'x-1/2, -y-1/2, z-1/2'
_cell_length_a     5.4507(3)
_cell_length_b     11.2166(6)
_cell_length_c     12.5770(7)
_cell_angle_alpha     90.00
_cell_angle_beta     94.9840(10)
_cell_angle_gamma     90.00
_cell_volume     766.03(7)
_cell_formula_units_Z     2
_cell_measurement_reflns_used     4647
_cell_measurement_theta_min     2.44
_cell_measurement_theta_max     29.41
_cell_measurement_temperature     296(2)
_exptl_crystal_description     block
_exptl_crystal_colour     colourless
_exptl_crystal_size_max     0.40
_exptl_crystal_size_mid     0.30
_exptl_crystal_size_min     0.24
_exptl_crystal_density_diffrn     1.996
_exptl_crystal_density_meas     ?
_exptl_crystal_density_method     'not measured'
_exptl_crystal_F_000     476
_exptl_absorpt_coefficient_mu     0.605
_exptl_absorpt_correction_type     multi-scan
_exptl_absorpt_process_details     '(SADABS; Bruker, 2008)'
_exptl_absorpt_correction_T_min     0.6746
_exptl_absorpt_correction_T_max     0.7459
_exptl_special_details
;
IR data (KBr, \n, cm^-1^): 3437 (<i>m</i>), 3137 (<i>s</i>), 3071 (<i>m</i>),
2986 (<i>m</i>), 2826 (<i>m</i>), 2280 (<i>m</i>), 1815 (<i>m</i>),
1473 (<i>m</i>), 1457 (<i>m</i>), 1421 (<i>m</i>), 1388 (<i>m</i>),
1256 (<i>s</i>), 1225 (<i>s</i>), 1200 (<i>versus</i>), 1155 (<i>s</i>),
1128 (<i>s</i>), 1088 (<i>s</i>), 1036 (<i>s</i>), 995 (<i>s</i>),
950 (<i>s</i>), 928 (<i>s</i>), 854 (<i>m</i>), 827 (<i>m</i>),
725 (<i>m</i>), 615 (<i>m</i>), 573 (<i>s</i>), 517 (<i>m</i>),
476 (<i>m</i>).
;
_diffrn_ambient_temperature     296(2)
_diffrn_radiation_type     MoK\a
_diffrn_radiation_wavelength     0.71073
_diffrn_radiation_source     'fine-focus sealed tube'
_diffrn_radiation_monochromator     graphite
_diffrn_measurement_device_type     'Bruker SMART APEX CCD area-detector'
_diffrn_measurement_method     '\f and \w'
_diffrn_detector_area_resol_mean     ?
_diffrn_reflns_number     4801
_diffrn_reflns_av_R_equivalents     0.0139
_diffrn_reflns_av_sigmaI/netI     0.0141
_diffrn_reflns_theta_min     2.44
_diffrn_reflns_theta_max     25.99
_diffrn_reflns_theta_full     25.99
_diffrn_measured_fraction_theta_max     0.985
_diffrn_measured_fraction_theta_full     0.985
_diffrn_reflns_limit_h_min     -6
_diffrn_reflns_limit_h_max     6
_diffrn_reflns_limit_k_min     -13
_diffrn_reflns_limit_k_max     13
_diffrn_reflns_limit_l_min     -15
_diffrn_reflns_limit_l_max     15
_diffrn_standards_number     0
_diffrn_standards_interval_count     ?
_diffrn_standards_interval_time     ?
_diffrn_standards_decay_%     ?
_refine_special_details
;
Refinement of <i>F</i>^2^ against ALL reflections. The weighted <i>R</i>-factor
<i>wR</i> and goodness of fit <i>S</i> are based on <i>F</i>^2^, conventional
<i>R</i>-factors <i>R</i> are based on <i>F</i>, with <i>F</i> set to zero for
negative <i>F</i>^2^. The threshold expression of <i>F</i>^2^ >
\s(<i>F</i>^2^) is used only for calculating <i>R</i>-factors(gt) <i>etc</i>.
and is not relevant to the choice of reflections for refinement.
<i>R</i>-factors based on <i>F</i>^2^ are statistically about twice as large
as those based on <i>F</i>, and <i>R</i>- factors based on ALL data will be
even larger.
;
_reflns_number_total     1492
_reflns_number_gt     1447
_reflns_threshold_expression     I>2\s(I)
_refine_ls_structure_factor_coef     Fsqd
_refine_ls_matrix_type     full
_refine_ls_R_factor_all     0.0247
_refine_ls_R_factor_gt     0.0241
_refine_ls_wR_factor_gt     0.0653
_refine_ls_wR_factor_ref     0.0657
_refine_ls_goodness_of_fit_ref     1.089
_refine_ls_restrained_S_all     1.089
_refine_ls_number_reflns     1492
_refine_ls_number_parameters     115
_refine_ls_number_restraints     0
_refine_ls_hydrogen_treatment     constr
_refine_ls_weighting_scheme     calc
_refine_ls_weighting_details
         'calc w=1/[\s^2^(Fo^2^)+(0.0347P)^2^+0.6187P] where P=(Fo^2^+2Fc^2^)/3'
_atom_sites_solution_hydrogens     geom
_atom_sites_solution_primary     direct
_atom_sites_solution_secondary     difmap
_refine_ls_shift/su_max     0.001
_refine_ls_shift/su_mean     0.000
_refine_diff_density_max     0.379
_refine_diff_density_min     -0.334
_refine_ls_extinction_method     none
_refine_ls_extinction_coef     ?
loop_
    _atom_type_symbol
    _atom_type_description
    _atom_type_scat_dispersion_real
    _atom_type_scat_dispersion_imag
    _atom_type_scat_source
    'C' 'C' 0.0033 0.0016
                         'International Tables Vol C Tables 4.2.6.8 and 6.1.1.4'
    'H' 'H' 0.0000 0.0000
                         'International Tables Vol C Tables 4.2.6.8 and 6.1.1.4'
    'N' 'N' 0.0061 0.0033
                         'International Tables Vol C Tables 4.2.6.8 and 6.1.1.4'
    'O' 'O' 0.0106 0.0060
                         'International Tables Vol C Tables 4.2.6.8 and 6.1.1.4'
    'P' 'P' 0.1023 0.0942
                         'International Tables Vol C Tables 4.2.6.8 and 6.1.1.4'
    'Mg' 'Mg' 0.0486 0.0363
                         'International Tables Vol C Tables 4.2.6.8 and 6.1.1.4'
_computing_data_collection     'SMART (Bruker, 2008)'
_computing_cell_refinement     'SAINT (Bruker, 2008)'
_computing_data_reduction     'SAINT (Bruker, 2008)'
_computing_structure_solution     'SHELXS97 (Sheldrick, 2008)'
_computing_structure_refinement     'SHELXL97 (Sheldrick, 2008)'
_computing_molecular_graphics
;
SHELXTL97 (Sheldrick, 2008) and DIAMOND (Brandenburg, 1999)
;
_computing_publication_material     'SHELXTL (Sheldrick, 2008)'
loop_
    _atom_site_type_symbol
    _atom_site_label
    _atom_site_fract_x
    _atom_site_fract_y
    _atom_site_fract_z
    _atom_site_U_iso_or_equiv
    _atom_site_adp_type
    _atom_site_calc_flag
    _atom_site_refinement_flags
    _atom_site_occupancy
    _atom_site_disorder_assembly
    _atom_site_disorder_group
    Mg Mg1 0.0000 0.5000 0.5000 0.01237(17) Uani d S 1 . .
    P P1 0.52519(7) 0.34374(3) 0.59421(3) 0.01109(12) Uani d . 1 . .
    P P2 0.34788(7) 0.55738(3) 0.72234(3) 0.01225(13) Uani d . 1 . .
    N N1 0.5807(3) 0.35032(12) 0.81729(11) 0.0161(3) Uani d . 1 . .
    H H1B 0.6307 0.2757 0.8007 0.019 Uiso calc R 1 . .
    C C1 0.4187(3) 0.39596(14) 0.72149(12) 0.0126(3) Uani d . 1 . .
    H H1A 0.2596 0.3565 0.7262 0.015 Uiso calc R 1 . .
    C C2 0.4447(4) 0.33952(16) 0.91574(13) 0.0217(4) Uani d . 1 . .
    H H2A 0.5545 0.3102 0.9737 0.032 Uiso calc R 1 . .
    H H2B 0.3096 0.2851 0.9024 0.032 Uiso calc R 1 . .
    H H2C 0.3831 0.4163 0.9341 0.032 Uiso calc R 1 . .
    C C3 0.8076(3) 0.42374(19) 0.84083(15) 0.0264(4) Uani d . 1 . .
    H H3A 0.9027 0.3918 0.9021 0.040 Uiso calc R 1 . .
    H H3B 0.7620 0.5045 0.8550 0.040 Uiso calc R 1 . .
    H H3C 0.9041 0.4221 0.7805 0.040 Uiso calc R 1 . .
    O O1 0.7774(2) 0.38860(10) 0.57970(9) 0.0168(3) Uani d . 1 . .
    O O2 0.3180(2) 0.38023(10) 0.51279(9) 0.0160(2) Uani d . 1 . .
    O O3 0.5417(2) 0.20563(10) 0.60652(10) 0.0182(3) Uani d . 1 . .
    H H3D 0.4114 0.1800 0.6253 0.027 Uiso calc R 1 . .
    O O4 0.5780(2) 0.62560(11) 0.68532(9) 0.0177(3) Uani d . 1 . .
    H H4A 0.5846 0.6161 0.6210 0.027 Uiso calc R 1 . .
    O O5 0.1277(2) 0.57125(10) 0.64393(9) 0.0167(3) Uani d . 1 . .
    O O6 0.3209(2) 0.59441(11) 0.83501(9) 0.0187(3) Uani d . 1 . .
loop_
    _atom_site_aniso_label
    _atom_site_aniso_U_11
    _atom_site_aniso_U_22
    _atom_site_aniso_U_33
    _atom_site_aniso_U_12
    _atom_site_aniso_U_13
    _atom_site_aniso_U_23
    Mg1 0.0099(4) 0.0144(4) 0.0127(4) -0.0013(3) 0.0006(3) 0.0007(3)
    P1 0.0111(2) 0.0108(2) 0.0117(2) -0.00042(14) 0.00234(15) 0.00033(14)
    P2 0.0116(2) 0.0127(2) 0.0124(2) 0.00185(14) 0.00060(15) -0.00118(14)
    N1 0.0179(7) 0.0157(7) 0.0144(6) 0.0044(5) -0.0008(5) 0.0006(5)
    C1 0.0116(7) 0.0146(7) 0.0114(7) 0.0011(6) 0.0004(6) 0.0000(6)
    C2 0.0286(10) 0.0216(9) 0.0150(8) 0.0014(7) 0.0029(7) 0.0032(6)
    C3 0.0153(9) 0.0371(10) 0.0257(9) -0.0014(8) -0.0047(7) 0.0022(8)
    O1 0.0137(6) 0.0172(6) 0.0200(6) -0.0027(4) 0.0041(4) 0.0022(5)
    O2 0.0142(6) 0.0197(6) 0.0141(5) 0.0016(4) 0.0008(4) 0.0009(4)
    O3 0.0178(6) 0.0122(6) 0.0253(6) -0.0009(4) 0.0067(5) 0.0010(5)
    O4 0.0171(6) 0.0191(6) 0.0171(5) -0.0036(5) 0.0022(5) -0.0025(5)
    O5 0.0147(6) 0.0173(6) 0.0174(6) 0.0022(4) -0.0018(5) -0.0004(4)
    O6 0.0196(6) 0.0217(6) 0.0148(6) 0.0060(5) 0.0015(5) -0.0033(5)
_geom_special_details
;
All e.s.d.'s (except the e.s.d. in the dihedral angle between two l.s. planes)
are estimated using the full covariance matrix. The cell e.s.d.'s are taken
into account individually in the estimation of e.s.d.'s in distances, angles
and torsion angles; correlations between e.s.d.'s in cell parameters are only
used when they are defined by crystal symmetry. An approximate (isotropic)
treatment of cell e.s.d.'s is used for estimating e.s.d.'s involving l.s.
planes.
;
loop_
    _geom_bond_atom_site_label_1
    _geom_bond_atom_site_label_2
    _geom_bond_site_symmetry_2
    _geom_bond_distance
    _geom_bond_publ_flag
    Mg1 O5 3_566 2.0448(11) ?
    Mg1 O5 . 2.0448(11) ?
    Mg1 O1 3_666 2.0615(11) ?
    Mg1 O1 1_455 2.0616(11) ?
    Mg1 O2 . 2.1879(11) ?
    Mg1 O2 3_566 2.1879(11) ?
    P1 O1 . 1.4898(12) ?
    P1 O2 . 1.5134(12) ?
    P1 O3 . 1.5587(12) ?
    P1 C1 . 1.8451(15) ?
    P2 O5 . 1.4938(12) ?
    P2 O6 . 1.4961(12) ?
    P2 O4 . 1.5737(12) ?
    P2 C1 . 1.8515(16) ?
    N1 C3 . 1.494(2) ?
    N1 C2 . 1.502(2) ?
    N1 C1 . 1.5196(19) ?
    N1 H1B . 0.9100 ?
    C1 H1A . 0.9800 ?
    C2 H2A . 0.9600 ?
    C2 H2B . 0.9600 ?
    C2 H2C . 0.9600 ?
    C3 H3A . 0.9600 ?
    C3 H3B . 0.9600 ?
    C3 H3C . 0.9600 ?
    O1 Mg1 1_655 2.0615(11) ?
    O3 H3D . 0.8200 ?
    O4 H4A . 0.8200 ?
loop_
    _geom_angle_atom_site_label_1
    _geom_angle_atom_site_label_2
    _geom_angle_atom_site_label_3
    _geom_angle_site_symmetry_1
    _geom_angle_site_symmetry_3
    _geom_angle
    _geom_angle_publ_flag
    O5 Mg1 O5 3_566 . 179.9990(10)
                                 ?
    O5 Mg1 O1 3_566 3_666 88.62(5) ?
    O5 Mg1 O1 . 3_666 91.38(5) ?
    O5 Mg1 O1 3_566 1_455 91.38(5) ?
    O5 Mg1 O1 . 1_455 88.62(5) ?
    O1 Mg1 O1 3_666 1_455 180.0 ?
    O5 Mg1 O2 3_566 . 91.82(4) ?
    O5 Mg1 O2 . . 88.18(4) ?
    O1 Mg1 O2 3_666 . 84.94(4) ?
    O1 Mg1 O2 1_455 . 95.06(4) ?
    O5 Mg1 O2 3_566 3_566 88.19(4) ?
    O5 Mg1 O2 . 3_566 91.82(4) ?
    O1 Mg1 O2 3_666 3_566 95.06(4) ?
    O1 Mg1 O2 1_455 3_566 84.94(4) ?
    O2 Mg1 O2 . 3_566 180.00(6) ?
    O1 P1 O2 . . 117.90(7) ?
    O1 P1 O3 . . 107.58(7) ?
    O2 P1 O3 . . 111.67(7) ?
    O1 P1 C1 . . 111.24(7) ?
    O2 P1 C1 . . 103.22(7) ?
    O3 P1 C1 . . 104.42(7) ?
    O5 P2 O6 . . 117.19(7) ?
    O5 P2 O4 . . 111.67(7) ?
    O6 P2 O4 . . 106.96(7) ?
    O5 P2 C1 . . 104.71(7) ?
    O6 P2 C1 . . 108.34(7) ?
    O4 P2 C1 . . 107.57(7) ?
    C3 N1 C2 . . 109.91(14) ?
    C3 N1 C1 . . 112.68(13) ?
    C2 N1 C1 . . 112.71(13) ?
    C3 N1 H1B . . 107.1 ?
    C2 N1 H1B . . 107.1 ?
    C1 N1 H1B . . 107.1 ?
    N1 C1 P1 . . 112.08(10) ?
    N1 C1 P2 . . 115.59(10) ?
    P1 C1 P2 . . 113.39(8) ?
    N1 C1 H1A . . 104.8 ?
    P1 C1 H1A . . 104.8 ?
    P2 C1 H1A . . 104.8 ?
    N1 C2 H2A . . 109.5 ?
    N1 C2 H2B . . 109.5 ?
    H2A C2 H2B . . 109.5 ?
    N1 C2 H2C . . 109.5 ?
    H2A C2 H2C . . 109.5 ?
    H2B C2 H2C . . 109.5 ?
    N1 C3 H3A . . 109.5 ?
    N1 C3 H3B . . 109.5 ?
    H3A C3 H3B . . 109.5 ?
    N1 C3 H3C . . 109.5 ?
    H3A C3 H3C . . 109.5 ?
    H3B C3 H3C . . 109.5 ?
    P1 O1 Mg1 . 1_655 148.50(8) ?
    P1 O2 Mg1 . . 139.08(7) ?
    P1 O3 H3D . . 109.5 ?
    P2 O4 H4A . . 109.5 ?
    P2 O5 Mg1 . . 137.38(7) ?
loop_
    _geom_hbond_atom_site_label_D
    _geom_hbond_atom_site_label_H
    _geom_hbond_atom_site_label_A
    _geom_hbond_site_symmetry_A
    _geom_hbond_distance_DH
    _geom_hbond_distance_HA
    _geom_hbond_distance_DA
    _geom_hbond_angle_DHA
    N1 H1B O3 . 0.91 2.57 3.0997(18) 118
    N1 H1B O4 2_646 0.91 2.31 3.1346(18) 151
    O3 H3D O6 2_546 0.82 1.70 2.5011(16) 166
    O4 H4A O2 3_666 0.82 1.81 2.6037(16) 163
data_global
_journal_date_recd_electronic     2011-01-31
_journal_date_accepted     2011-02-17
_journal_name_full     'Acta Crystallographica, Section E'
_journal_year     2011
_journal_volume     67
_journal_issue      3
_journal_page_first     m362
_journal_page_last     m363
_journal_paper_category     QM
_journal_coeditor_code     SJ5102
_publ_contact_author_name     'Dr. Zi-Yi Du'
_publ_contact_author_address
;
 College of Chemistry and Life Science,
 Gannan Normal University,
 Ganzhou, Jiangxi 341000, People's Republic of China
;
_publ_contact_author_email     'ziyidu@gmail.com'
_publ_contact_author_fax     ?
_publ_contact_author_phone     '+86-797-8393670'
_publ_section_title
;
Poly[bis[\m~2~-(dimethylazaniumyl)methylenediphosphonato]magnesium]
;
loop_
    _publ_author_name
    _publ_author_address
    'Qiao-Sheng Hu'
;
College of Chemistry and Life Science,
Gannan Normal University,
Ganzhou, Jiangxi 341000, People's Republic of China
;
    'Xiao-Yu Deng'
;
College of Chemistry and Life Science,
Gannan Normal University,
Ganzhou, Jiangxi 341000, People's Republic of China
;
    'Yu-Hui Sun'
;
College of Chemistry and Life Science,
Gannan Normal University,
Ganzhou, Jiangxi 341000, People's Republic of China
;
    'Zi-Yi Du'
;
College of Chemistry and Life Science,
Gannan Normal University,
Ganzhou, Jiangxi 341000, People's Republic of China
;
