# Supplementary material for: Poly[bis­[μ2-(dimethyl­aza­nium­yl)methyl­enediphospho­nato]magnesium]
Source: Acta Crystallogr Sect E Struct Rep Online. 2011 Feb 23;67(Pt 3):m362–3. doi: 10.1107/S1600536811005976 (PMC3052111; doi:10.1107/S1600536811005976)
Supplement: Supplementary file 2 [file e-67-0m362-Isup2.hkl]

# 
# h,k,l, Fc-squared, Fo-squared, sigma(Fo-squared) and status flag 
# 
data_I
_shelx_title ' [MG(H3L)2] in P2(1)/n' 
_shelx_refln_list_code          4 
_shelx_F_calc_maximum      131.06 
_exptl_crystal_F_000       476.00 
_reflns_d_resolution_high  0.8108 
 
loop_ 
 _symmetry_equiv_pos_as_xyz 
 'x, y, z' 
 '-x+1/2, y+1/2, -z+1/2' 
 '-x, -y, -z' 
 'x-1/2, -y-1/2, z-1/2' 
 
_cell_length_a     5.4507 
_cell_length_b    11.2166 
_cell_length_c    12.5770 
_cell_angle_alpha  90.000 
_cell_angle_beta   94.984 
_cell_angle_gamma  90.000 
 
_shelx_F_squared_multiplier     1.000 
 
loop_ 
 _refln_index_h 
 _refln_index_k 
 _refln_index_l 
 _refln_F_squared_calc 
 _refln_F_squared_meas 
 _refln_F_squared_sigma 
 _refln_observed_status 
   2   0   0     1666.42     1517.61     28.60 o 
   4   0   0        1.45        2.31      0.58 o 
   6   0   0      735.27      755.09     17.85 o 
   1   1   0     5416.84     4820.33    327.50 o 
   2   1   0       32.23       56.13      2.03 o 
   3   1   0      713.23      684.31      7.78 o 
   4   1   0      282.56      292.19      4.48 o 
   5   1   0       28.10       27.52      1.30 o 
   6   1   0       67.24       68.57      2.80 o 
   0   2   0     2402.59     2537.84     32.12 o 
   1   2   0     4123.30     4233.53     42.36 o 
   2   2   0     2032.97     2261.68     23.25 o 
   3   2   0       94.00      122.97      1.69 o 
   4   2   0      515.65      565.24      8.94 o 
   5   2   0      166.93      177.06      3.49 o 
   6   2   0      347.09      343.49      7.12 o 
   1   3   0     9447.20     8810.77     88.41 o 
   2   3   0      685.76      848.67      7.85 o 
   3   3   0     1803.88     1852.30     19.46 o 
   4   3   0      332.76      350.53      4.81 o 
   5   3   0      169.72      182.41      3.55 o 
   6   3   0      152.63      162.11      6.03 o 
   0   4   0    17176.98    15885.34    398.05 o 
   1   4   0     5187.63     5255.87     46.41 o 
   2   4   0       35.85       50.31      1.69 o 
   3   4   0        2.80        6.67      0.43 o 
   4   4   0        5.11        6.02      0.87 o 
   5   4   0     1130.24     1170.62     17.70 o 
   6   4   0       77.03       68.76      4.30 o 
   1   5   0     2283.29     2434.74     21.67 o 
   2   5   0      459.11      428.65      4.54 o 
   3   5   0       18.20       19.14      0.75 o 
   4   5   0      801.28      776.84     11.41 o 
   5   5   0        5.18        6.60      0.99 o 
   6   5   0      156.45      156.04      6.78 o 
   0   6   0       61.99       94.86     17.03 o 
   1   6   0      732.04      711.73      6.27 o 
   2   6   0     5440.68     5261.67     46.05 o 
   3   6   0      183.39      164.17      5.05 o 
   4   6   0     2033.60     1973.44     21.78 o 
   5   6   0      873.20      873.15     14.55 o 
   6   6   0        0.10        0.50      0.70 o 
   1   7   0     1731.54     1767.41     16.36 o 
   2   7   0     1594.58     1518.53     14.29 o 
   3   7   0      807.76      781.36      9.22 o 
   4   7   0       13.31       14.85      1.24 o 
   5   7   0        5.67        4.37      0.99 o 
   0   8   0        1.81        0.40      0.40 o 
   1   8   0       13.91       12.83      0.68 o 
   2   8   0       95.29      115.75      2.09 o 
   3   8   0      820.20      792.34      9.54 o 
   4   8   0      614.23      593.31      9.98 o 
   5   8   0      237.75      238.44      4.69 o 
   1   9   0     1638.43     1568.17     15.03 o 
   2   9   0        1.38        0.56      0.29 o 
   3   9   0      414.16      405.97      7.51 o 
   4   9   0       45.44       41.53      2.14 o 
   5   9   0      440.71      449.91      7.26 o 
   0  10   0      278.07      298.67      5.83 o 
   1  10   0      740.25      734.69      8.03 o 
   2  10   0      160.84      167.81      2.86 o 
   3  10   0      279.63      284.14      6.05 o 
   4  10   0       78.36       78.94      2.50 o 
   1  11   0      578.59      585.41      6.88 o 
   2  11   0      468.84      460.71      5.82 o 
   3  11   0        8.07        6.68      1.03 o 
   4  11   0        0.00        0.00      0.50 o 
   0  12   0       67.74       62.80      2.56 o 
   1  12   0      363.44      386.02      5.25 o 
   2  12   0      350.89      342.64      5.60 o 
   3  12   0      559.06      574.08     10.47 o 
   1  13   0      121.08      130.89      2.78 o 
   2  13   0      166.48      170.23      3.76 o 
  -5   0   1     3562.78     3547.49     66.62 o 
  -3   0   1      370.02      362.93      5.96 o 
  -1   0   1        4.32       16.28      0.58 o 
   1   0   1     3777.36     3484.68     64.14 o 
   5   0   1     1535.35     1512.82     30.58 o 
  -6   1   1      246.72      245.13      5.72 o 
  -5   1   1      574.10      548.32      7.67 o 
  -4   1   1     3068.34     3018.13     32.64 o 
  -3   1   1      736.31      823.66      6.49 o 
  -2   1   1      485.55      602.68      4.71 o 
  -1   1   1     2123.49     2137.48     17.25 o 
   0   1   1     5438.38     5067.52     83.60 o 
   1   1   1     2074.06     2008.21     24.81 o 
   2   1   1     2146.99     2117.15     35.70 o 
   3   1   1     2633.54     2732.61     34.18 o 
   4   1   1      535.11      539.24      6.70 o 
   5   1   1      327.69      357.36      6.89 o 
   6   1   1      125.26      127.84      3.85 o 
  -6   2   1      320.45      324.72      5.62 o 
  -5   2   1        1.48        5.31      1.95 o 
  -4   2   1      153.13      172.09      4.75 o 
  -3   2   1     3185.07     3420.83     26.99 o 
  -2   2   1     2875.10     3317.37     29.16 o 
  -1   2   1     7243.94     6885.35     60.41 o 
   0   2   1        9.91        2.28      0.18 o 
   1   2   1        4.79        9.55      0.57 o 
   2   2   1      107.92      150.26      2.10 o 
   3   2   1        2.60        0.21      0.31 o 
   4   2   1     3131.67     3177.59     33.01 o 
   5   2   1      724.05      733.91      9.63 o 
   6   2   1       45.26       42.98      3.31 o 
  -6   3   1       23.04       26.26      1.81 o 
  -5   3   1      253.11      254.42      5.10 o 
  -4   3   1      309.30      302.23      3.82 o 
  -3   3   1     1782.82     1912.95     15.49 o 
  -2   3   1       29.99       19.37      0.66 o 
  -1   3   1      397.19      334.88      3.33 o 
   0   3   1       20.31       31.68      0.51 o 
   1   3   1     1495.61     1440.80     11.60 o 
   2   3   1     2133.12     2301.63     20.27 o 
   3   3   1     1087.13     1070.15     10.00 o 
   4   3   1        4.22        4.04      2.23 o 
   5   3   1      259.00      246.13      7.44 o 
   6   3   1        3.98        4.46      1.49 o 
  -6   4   1      208.79      202.73      5.31 o 
  -5   4   1      699.90      640.93     10.92 o 
  -4   4   1      758.82      748.91      7.88 o 
  -3   4   1     1033.10      991.79     10.87 o 
  -2   4   1      189.17      202.06      2.36 o 
  -1   4   1     1740.38     1759.04     14.11 o 
   0   4   1     4641.14     4575.00     54.02 o 
   1   4   1      658.32      678.07      5.85 o 
   2   4   1       59.68       63.69      0.98 o 
   3   4   1      141.65      134.55      1.91 o 
   4   4   1      345.98      293.28     42.65 o 
   6   4   1      644.08      671.61     17.36 o 
  -6   5   1      226.56      244.40      7.52 o 
  -5   5   1       54.99       44.69      2.16 o 
  -4   5   1       89.30       79.44      2.56 o 
  -3   5   1       92.73       90.97      3.90 o 
  -2   5   1      940.04      933.01      7.96 o 
  -1   5   1     2467.37     2483.30     19.82 o 
   0   5   1     1146.06     1288.31     10.63 o 
   1   5   1      820.71      785.24      7.62 o 
   2   5   1       18.19       28.50      0.64 o 
   3   5   1      146.66      172.45      2.45 o 
   4   5   1      768.43      746.38      9.31 o 
   6   5   1       48.79       44.63      3.64 o 
  -6   6   1       78.26       84.80      4.96 o 
  -5   6   1        2.79        2.81      0.82 o 
  -4   6   1      893.67      863.37     12.86 o 
  -3   6   1      742.07      723.96      7.46 o 
  -2   6   1      284.60      292.00      3.03 o 
  -1   6   1     1381.22     1443.94     14.67 o 
   0   6   1     2608.49     2663.47     21.32 o 
   1   6   1      617.30      636.09     10.74 o 
   2   6   1      165.60      146.47      2.17 o 
   3   6   1      603.96      596.14      6.36 o 
   4   6   1      192.48      205.66      3.71 o 
   5   6   1      123.91      115.70      3.41 o 
  -5   7   1       43.87       42.51      2.38 o 
  -4   7   1     1090.80     1041.53     11.03 o 
  -3   7   1        3.33        6.62      1.64 o 
  -2   7   1     4180.65     4147.56     36.69 o 
  -1   7   1        1.34        0.71      0.21 o 
   0   7   1     2086.66     2043.74     16.71 o 
   1   7   1      770.74      744.55      8.68 o 
   2   7   1      142.60      141.96      2.24 o 
   3   7   1     1072.49     1048.43     10.42 o 
   4   7   1      835.74      821.72     15.12 o 
   5   7   1       76.87       79.29      2.89 o 
  -5   8   1      724.20      710.84     12.62 o 
  -4   8   1        0.23        0.57      0.55 o 
  -3   8   1        0.10        0.69      0.36 o 
  -2   8   1        5.82        7.98      0.59 o 
  -1   8   1      521.06      559.42      6.15 o 
   0   8   1      595.92      658.56      7.61 o 
   1   8   1     1477.29     1426.84     16.68 o 
   2   8   1     1858.45     1847.24     17.30 o 
   3   8   1      701.71      667.01      8.97 o 
   4   8   1      402.30      401.62      7.60 o 
   5   8   1       41.39       41.14      2.40 o 
  -5   9   1       40.17       46.12      2.51 o 
  -4   9   1      215.71      231.91      3.78 o 
  -3   9   1        2.62        3.35      0.53 o 
  -2   9   1       40.70       35.73      1.16 o 
  -1   9   1       44.89       65.28      1.54 o 
   0   9   1       14.24       16.27      0.82 o 
   1   9   1        0.19        3.08      0.63 o 
   2   9   1      435.06      417.59      5.10 o 
   3   9   1       46.31       49.05      1.62 o 
   4   9   1      371.10      379.99      7.44 o 
   5   9   1      174.78      178.07      4.84 o 
  -4  10   1      152.29      144.67      3.42 o 
  -3  10   1      324.51      326.17      4.66 o 
  -2  10   1        9.71        7.90      0.84 o 
  -1  10   1       44.26       44.06      1.35 o 
   0  10   1       19.79       33.21      1.17 o 
   1  10   1      763.41      779.43      8.42 o 
   2  10   1      727.75      690.92      8.86 o 
   3  10   1       28.16       26.77      1.26 o 
   4  10   1      163.18      155.30      4.42 o 
  -4  11   1       37.42       43.46      1.87 o 
  -3  11   1        9.78       12.75      1.06 o 
  -2  11   1       56.74       56.98      1.62 o 
  -1  11   1        1.85        1.69      1.32 o 
   0  11   1       13.40       16.95      0.90 o 
   1  11   1      228.41      214.54      3.44 o 
   2  11   1       61.93       59.64      1.95 o 
   3  11   1      969.19      956.60     15.06 o 
   4  11   1      251.62      248.43      6.02 o 
  -3  12   1        2.29        3.89      0.95 o 
  -2  12   1       16.79       19.90      1.11 o 
  -1  12   1       84.45       84.17      2.09 o 
   0  12   1       87.41       93.61      2.20 o 
   1  12   1       78.62       77.34      2.84 o 
   2  12   1      443.84      459.42      6.90 o 
   3  12   1       57.66       54.20      2.61 o 
  -2  13   1     1091.14     1105.04     13.59 o 
  -1  13   1      164.54      171.45      3.27 o 
   0  13   1       83.58       90.75      2.27 o 
   1  13   1       86.69       90.47      2.60 o 
   2  13   1      244.02      246.82      4.71 o 
  -6   0   2      783.06      758.72     18.02 o 
  -4   0   2     7163.60     6861.31     88.42 o 
  -2   0   2     5719.46     5661.36     73.09 o 
   0   0   2     1322.17     1248.01     22.81 o 
   6   0   2      187.37      178.36      6.61 o 
  -6   1   2       58.78       68.34      2.29 o 
  -5   1   2      591.43      581.03      8.08 o 
  -4   1   2       88.14      104.07      2.02 o 
  -3   1   2        4.96        1.65      0.35 o 
  -2   1   2     1153.82     1126.62      9.43 o 
  -1   1   2     3689.32     3531.19     31.69 o 
   0   1   2      620.49      713.02      6.43 o 
   1   1   2     1669.60     1758.22     14.16 o 
   2   1   2        1.18        4.89      0.35 o 
   3   1   2      409.55      418.37      6.23 o 
   4   1   2     3667.42     3604.02     61.00 o 
   5   1   2      424.64      447.13     11.24 o 
   6   1   2      265.32      277.01      6.25 o 
  -6   2   2      294.15      301.56      5.37 o 
  -5   2   2      141.02      138.16      3.01 o 
  -4   2   2       72.46       74.95      1.90 o 
  -3   2   2        5.31        9.28      0.35 o 
  -2   2   2      295.47      299.31      3.29 o 
  -1   2   2     2221.11     2417.00     21.59 o 
   0   2   2     1740.25     1799.72     13.12 o 
   1   2   2     1389.53     1368.54     10.97 o 
   2   2   2      240.40      225.20      4.03 o 
   3   2   2       12.78        9.09      0.63 o 
   4   2   2     1423.86     1519.84     19.97 o 
   5   2   2     2600.30     2585.94     49.09 o 
   6   2   2        8.18        6.94      1.65 o 
  -6   3   2       14.89       17.67      1.57 o 
  -5   3   2     1168.28     1129.82     13.80 o 
  -4   3   2      124.01      128.31      4.88 o 
  -3   3   2      206.99      167.49      1.91 o 
  -1   3   2     3006.16     2895.64     22.84 o 
   0   3   2     1178.90     1119.00      8.33 o 
   1   3   2       15.67       30.76      0.59 o 
   2   3   2     2659.16     2714.61     30.41 o 
   3   3   2        4.27        2.82      0.39 o 
   4   3   2     2974.12     2913.46     30.40 o 
   6   3   2        7.97        6.28      1.65 o 
  -6   4   2      199.96      197.51      5.95 o 
  -5   4   2     1300.37     1311.88     19.64 o 
  -4   4   2      135.19      109.13      1.97 o 
  -3   4   2      249.45      291.54      4.88 o 
  -2   4   2      261.87      309.42      3.02 o 
  -1   4   2     3911.07     3993.62     31.56 o 
   0   4   2      166.11      182.88      1.95 o 
   1   4   2      132.22      114.65      1.44 o 
   2   4   2     2635.41     2719.03     21.68 o 
   3   4   2      379.33      388.44      3.86 o 
   4   4   2       40.31       43.35      2.09 o 
   6   4   2        8.63       10.41      1.98 o 
  -6   5   2      763.82      812.69     13.90 o 
  -5   5   2      581.88      537.60      9.70 o 
  -4   5   2      183.19      190.91      3.37 o 
  -3   5   2       32.42       29.03      0.87 o 
  -2   5   2      343.72      352.77      3.46 o 
  -1   5   2      146.63      168.12      1.75 o 
   0   5   2     1594.14     1588.33     11.85 o 
   1   5   2      227.08      269.50      2.80 o 
   2   5   2      353.01      297.24      3.50 o 
   3   5   2      335.40      323.34      4.58 o 
   4   5   2       20.04       20.50      1.01 o 
   5   5   2       23.33       26.12      2.48 o 
   6   5   2      217.91      221.17      5.96 o 
  -6   6   2     1007.68     1050.90     22.15 o 
  -5   6   2      207.94      214.75      5.26 o 
  -4   6   2      494.28      498.80      8.76 o 
  -3   6   2       31.82       26.06      1.07 o 
  -2   6   2      172.06      152.49      1.77 o 
  -1   6   2       58.96       55.12      0.99 o 
   0   6   2     2963.89     2985.79     27.74 o 
   1   6   2     1346.66     1349.02     11.31 o 
   2   6   2      780.63      771.12      8.21 o 
   3   6   2      584.94      597.18      8.35 o 
   4   6   2      303.52      297.47      5.86 o 
   5   6   2       47.52       41.63      2.02 o 
  -5   7   2      203.33      196.51      5.08 o 
  -4   7   2      319.43      310.05      4.36 o 
  -3   7   2        9.42        7.23      0.59 o 
  -2   7   2     1782.39     1664.76     16.61 o 
  -1   7   2      786.65      783.67      6.41 o 
   0   7   2       42.48       59.22      1.24 o 
   1   7   2      343.18      341.71      3.64 o 
   2   7   2      326.54      341.68      4.32 o 
   3   7   2     2075.13     2061.32     21.90 o 
   4   7   2        0.47        1.61      0.63 o 
   5   7   2       14.89       13.14      1.27 o 
  -5   8   2      197.34      208.49      4.45 o 
  -4   8   2        7.58        9.19      0.74 o 
  -3   8   2     1453.56     1359.89     13.69 o 
  -2   8   2      443.85      465.26      5.34 o 
  -1   8   2      258.48      254.86      2.98 o 
   0   8   2     1572.58     1577.22     14.76 o 
   1   8   2       99.51      112.60      2.01 o 
   2   8   2       92.51       97.26      1.88 o 
   3   8   2      699.69      683.81      8.57 o 
   4   8   2       22.81       27.45      1.90 o 
   5   8   2      208.88      214.13      5.32 o 
  -5   9   2      524.13      551.88     10.75 o 
  -4   9   2        7.08        5.89      0.67 o 
  -3   9   2     2233.37     2161.12     20.86 o 
  -2   9   2        5.57        4.95      0.49 o 
  -1   9   2       19.90       19.00      1.41 o 
   0   9   2        0.35        1.65      0.39 o 
   1   9   2     1071.13     1035.96     10.90 o 
   2   9   2        7.65        3.93      0.60 o 
   3   9   2      621.16      619.41      8.13 o 
   4   9   2       24.61       22.49      1.62 o 
  -4  10   2      342.13      351.00      5.14 o 
  -3  10   2       48.96       44.91      1.48 o 
  -2  10   2        6.92        7.67      0.65 o 
  -1  10   2      829.96      791.69      8.52 o 
   0  10   2      512.75      491.01      5.87 o 
   1  10   2       53.46       40.72      1.31 o 
   2  10   2      178.00      175.48      3.48 o 
   3  10   2       38.03       48.94      5.03 o 
   4  10   2       11.39       11.60      1.31 o 
  -4  11   2      439.87      442.74      8.71 o 
  -3  11   2      349.35      347.32      8.50 o 
  -2  11   2      922.29      904.09      9.79 o 
  -1  11   2       35.96       34.81      1.27 o 
   0  11   2      205.80      199.29      3.30 o 
   1  11   2       44.57       46.10      1.68 o 
   2  11   2       29.33       23.21      1.30 o 
   3  11   2      144.55      138.57      3.20 o 
  -3  12   2      428.25      426.89      7.89 o 
  -2  12   2      621.12      623.10      7.44 o 
  -1  12   2      554.40      552.41      6.79 o 
   0  12   2      138.24      154.60      3.36 o 
   1  12   2       98.53       91.07      2.53 o 
   2  12   2       43.60       47.55      1.86 o 
   3  12   2       18.49       20.45      1.82 o 
  -2  13   2      376.18      379.02      6.41 o 
  -1  13   2        2.91        2.50      0.60 o 
   0  13   2      224.89      216.43      4.32 o 
   1  13   2       97.72      100.72      2.78 o 
   2  13   2       88.67       87.48      2.65 o 
  -5   0   3        0.62        0.50      0.47 o 
  -3   0   3     1290.59     1424.05     19.64 o 
  -1   0   3      214.65      289.41      3.37 o 
   1   0   3     7581.99     6855.51     96.45 o 
  -6   1   3        0.32        0.48      0.50 o 
  -5   1   3       38.95       42.01      1.40 o 
  -4   1   3      738.42      677.19      7.54 o 
  -3   1   3      359.02      365.06      3.68 o 
  -2   1   3      172.04      150.13      1.73 o 
  -1   1   3     4381.52     4412.45     35.83 o 
   0   1   3      431.63      466.27      5.21 o 
   1   1   3     6647.56     6170.84     59.60 o 
   2   1   3     1693.76     1883.70     24.30 o 
   3   1   3     1163.59     1178.09     21.32 o 
   4   1   3      832.68      813.60     15.70 o 
   6   1   3      334.92      361.95      7.53 o 
  -6   2   3      587.65      589.91      8.68 o 
  -5   2   3      892.75      858.38     11.03 o 
  -4   2   3       79.44       71.72      1.90 o 
  -3   2   3      104.16      118.96      1.65 o 
  -2   2   3      639.04      763.55      6.69 o 
  -1   2   3      125.08      140.42      1.91 o 
   0   2   3     6683.75     6406.32     59.81 o 
   1   2   3     1207.33     1106.16      9.06 o 
   2   2   3      659.48      689.42      6.78 o 
   3   2   3       12.52       15.44      0.99 o 
   4   2   3     2059.52     2047.23     35.87 o 
   5   2   3      127.76      138.69      5.12 o 
  -6   3   3       66.85       68.74      3.14 o 
  -5   3   3      428.84      407.67      6.23 o 
  -4   3   3       75.01       81.48      2.06 o 
  -3   3   3      619.43      701.76      7.19 o 
  -2   3   3     2989.88     3263.50     38.45 o 
  -1   3   3       45.61       31.61      1.10 o 
   0   3   3       98.79      137.72      1.99 o 
   1   3   3      246.42      266.02      2.54 o 
   2   3   3       15.25        9.61      0.40 o 
   3   3   3      377.64      398.00      5.13 o 
   4   3   3     1289.77     1305.37     23.80 o 
  -6   4   3       68.36       67.26      2.92 o 
  -5   4   3      960.29      925.34     11.79 o 
  -4   4   3      723.19      719.46     10.35 o 
  -3   4   3      410.59      451.92      5.05 o 
  -2   4   3      814.32      824.27     16.27 o 
  -1   4   3      795.06      798.28     14.14 o 
   0   4   3      135.44      124.25      1.36 o 
   1   4   3       41.65       48.14      0.94 o 
   2   4   3     1379.47     1386.48     12.77 o 
   3   4   3        5.47        6.97      0.67 o 
   4   4   3      245.78      247.57      6.20 o 
   5   4   3        5.38        9.92      1.65 o 
   6   4   3       24.03       24.13      2.64 o 
  -6   5   3        0.41        0.50      0.70 o 
  -5   5   3      413.31      410.29      8.06 o 
  -4   5   3      102.03       84.42      2.11 o 
  -3   5   3      619.03      614.54      7.78 o 
  -2   5   3      970.45      988.00      8.42 o 
  -1   5   3        0.07        1.04      0.17 o 
   0   5   3      245.83      231.69      2.22 o 
   1   5   3     1093.70     1099.58      9.31 o 
   2   5   3     2758.27     2803.68     30.82 o 
   3   5   3     5878.70     5755.27     57.51 o 
   4   5   3      162.19      157.65      2.97 o 
   5   5   3       38.62       44.80      3.14 o 
  -6   6   3        0.41        0.00      0.75 o 
  -5   6   3        0.09        0.41      0.58 o 
  -4   6   3      525.56      524.81      7.11 o 
  -3   6   3       44.38       41.90      1.38 o 
  -2   6   3        1.11        4.09      0.73 o 
  -1   6   3     1026.02     1008.58      7.93 o 
   0   6   3      391.53      459.07      3.97 o 
   1   6   3        3.85        3.10      0.32 o 
   2   6   3     1069.22     1048.50      9.19 o 
   3   6   3      212.00      207.18      3.48 o 
   4   6   3     1001.33      950.58     11.24 o 
   5   6   3      583.87      571.27     14.88 o 
  -5   7   3       83.63       85.40      4.05 o 
  -4   7   3       81.01       86.00      2.24 o 
  -3   7   3      162.91      157.53      2.67 o 
  -2   7   3      249.62      238.74      3.19 o 
  -1   7   3     2859.05     2801.48     20.67 o 
   0   7   3      407.09      429.22      4.30 o 
   1   7   3      514.15      492.86      4.85 o 
   2   7   3      486.51      482.77      6.30 o 
   3   7   3       97.09       97.13      8.48 o 
   4   7   3      868.68      820.18     12.80 o 
   5   7   3       90.10      101.84      4.63 o 
  -5   8   3      402.18      409.28      6.93 o 
  -4   8   3       78.41       78.05      1.95 o 
  -3   8   3     1249.22     1217.83     12.42 o 
  -2   8   3     2468.30     2371.50     19.56 o 
  -1   8   3      354.88      369.99      4.46 o 
   0   8   3     1890.48     1834.68     15.34 o 
   1   8   3        6.41        5.40      0.44 o 
   2   8   3      883.55      859.61     10.23 o 
   3   8   3      188.90      190.19      3.50 o 
   4   8   3      159.05      165.71      4.35 o 
   5   8   3       50.25       47.60      2.38 o 
  -5   9   3       13.29       13.35      1.21 o 
  -4   9   3      106.78      110.39      2.65 o 
  -3   9   3       27.46       29.17      1.15 o 
  -2   9   3      882.65      892.80      9.29 o 
  -1   9   3       93.65       85.36      1.81 o 
   0   9   3     1119.80     1108.35     11.12 o 
   1   9   3       22.73       27.37      1.05 o 
   2   9   3      640.68      607.04      7.88 o 
   3   9   3      693.89      675.44      9.08 o 
   4   9   3       62.71       60.79      3.97 o 
  -4  10   3       88.34       88.26      2.41 o 
  -3  10   3      532.34      517.68      7.54 o 
  -2  10   3      281.34      289.17      4.04 o 
  -1  10   3      172.22      169.85      2.86 o 
   0  10   3      159.54      171.05      2.88 o 
   1  10   3        0.11        0.80      0.41 o 
   2  10   3      114.05      105.85      2.59 o 
   3  10   3      240.63      255.67      4.58 o 
   4  10   3       50.91       50.61      2.45 o 
  -3  11   3       86.76       85.53      2.57 o 
  -2  11   3       22.87       25.10      1.37 o 
  -1  11   3     1149.75     1176.98     12.09 o 
   0  11   3      346.39      346.77      5.44 o 
   1  11   3      545.06      546.43      7.63 o 
   2  11   3       93.58       95.87      2.56 o 
   3  11   3       72.65       71.55      2.27 o 
  -3  12   3       41.34       45.32      1.90 o 
  -2  12   3      447.99      484.58      7.40 o 
  -1  12   3       39.26       39.79      1.70 o 
   0  12   3      726.12      749.88      9.86 o 
   1  12   3       82.56       83.01      2.46 o 
   2  12   3      100.30      101.23      3.91 o 
  -2  13   3      137.06      138.07      4.20 o 
  -1  13   3      564.17      572.17      8.20 o 
   0  13   3       14.15       13.76      1.14 o 
   1  13   3        0.32        0.51      0.50 o 
  -6   0   4      147.54      151.56      4.44 o 
  -4   0   4      120.74      114.19      3.10 o 
  -2   0   4      248.59      261.08      4.03 o 
   0   0   4     1413.29     1503.11     15.62 o 
   2   0   4     1199.59     1099.84     14.90 o 
  -6   1   4      484.93      466.82      7.35 o 
  -5   1   4      201.70      195.89      3.58 o 
  -4   1   4      602.54      613.73      7.04 o 
  -3   1   4     2883.69     2806.22     26.24 o 
  -2   1   4      629.30      675.74      6.01 o 
  -1   1   4     2653.32     2852.46     22.83 o 
   0   1   4     5699.74     5568.44     45.29 o 
   1   1   4      968.29      854.10      9.34 o 
   2   1   4      187.53      153.20      3.26 o 
   3   1   4     4878.93     4881.62     82.15 o 
   4   1   4       52.26       55.87      2.64 o 
   5   1   4      101.88      106.12      3.97 o 
  -6   2   4        8.87       11.67      1.39 o 
  -5   2   4       39.70       48.18      3.56 o 
  -4   2   4        1.42        1.85      0.39 o 
  -3   2   4      359.99      376.20      4.40 o 
  -2   2   4      921.81      974.59      8.39 o 
  -1   2   4     5076.02     5121.58     66.59 o 
   0   2   4     2824.95     2768.73     24.73 o 
   2   2   4     2037.94     2138.93     19.50 o 
   3   2   4      494.97      478.35      7.35 o 
   4   2   4      459.48      443.00      9.75 o 
  -6   3   4      210.55      213.02      4.41 o 
  -5   3   4      649.09      662.58      9.12 o 
  -4   3   4        3.42        3.93      0.57 o 
  -3   3   4      101.36       96.05      1.70 o 
  -2   3   4     1389.63     1477.85     12.06 o 
  -1   3   4       57.51       47.20      0.81 o 
   0   3   4     2686.40     2738.34     19.94 o 
   1   3   4       39.34       41.38      1.00 o 
   2   3   4       93.27       80.88      1.07 o 
   3   3   4       11.15       12.56      0.87 o 
   4   3   4      226.16      231.80      4.59 o 
   5   3   4      397.62      409.78     11.08 o 
   6   3   4       15.21       20.17      2.31 o 
  -6   4   4      121.80      124.79      4.09 o 
  -5   4   4        5.09        5.79      1.05 o 
  -4   4   4       34.00       35.45      1.40 o 
  -3   4   4       86.25       82.87      1.56 o 
  -2   4   4     1492.47     1479.94     13.74 o 
  -1   4   4       40.15       29.16      1.22 o 
   0   4   4      982.50      995.47      7.92 o 
   1   4   4      526.57      623.64      5.03 o 
   2   4   4      140.10      143.82      2.16 o 
   3   4   4       89.87       74.97      2.24 o 
   4   4   4     1695.61     1608.75     21.98 o 
   5   4   4      255.17      249.93      7.93 o 
   6   4   4      160.86      162.49      6.61 o 
  -6   5   4       66.58       67.85      3.64 o 
  -5   5   4      103.51      103.25      3.45 o 
  -4   5   4      212.71      198.96      3.66 o 
  -3   5   4      169.58      163.39      2.48 o 
  -2   5   4     4553.88     4491.55     65.26 o 
  -1   5   4      934.74     1025.74      8.01 o 
   0   5   4      224.85      249.15      2.40 o 
   1   5   4      278.40      298.01      3.10 o 
   2   5   4      157.62      141.99      2.24 o 
   3   5   4        4.04        4.25      1.39 o 
   4   5   4     1033.91     1039.35     14.94 o 
   5   5   4       54.72       55.04      3.47 o 
  -5   6   4       65.74       72.82      2.92 o 
  -4   6   4       83.33       69.88      3.88 o 
  -3   6   4     1100.73     1062.18     10.65 o 
  -2   6   4        2.98        5.94      0.43 o 
  -1   6   4     2958.14     3060.15     22.44 o 
   0   6   4       92.64      100.99      1.31 o 
   1   6   4      385.39      382.11      3.88 o 
   2   6   4     1138.45     1147.40     11.21 o 
   3   6   4      250.50      227.13      3.73 o 
   4   6   4       48.04       52.55      1.67 o 
   5   6   4        0.71        2.81      1.32 o 
  -5   7   4      196.49      188.53      5.08 o 
  -4   7   4       91.57       94.47      3.16 o 
  -3   7   4       90.49       92.43      2.21 o 
  -2   7   4       45.89       41.04      1.00 o 
  -1   7   4     4596.35     4572.89     37.68 o 
   0   7   4      169.83      160.65      2.41 o 
   1   7   4     2097.94     2070.03     19.04 o 
   2   7   4      929.75      897.08      9.21 o 
   3   7   4      257.66      261.69      4.27 o 
   4   7   4      316.72      327.96      5.14 o 
   5   7   4      985.27      978.24     22.81 o 
  -5   8   4      777.67      771.24     10.94 o 
  -4   8   4      363.03      372.70      5.13 o 
  -3   8   4      102.83      104.73      2.16 o 
  -2   8   4        8.11        8.97      1.48 o 
  -1   8   4      422.56      415.89     12.51 o 
   0   8   4      224.62      210.90      2.68 o 
   1   8   4     2513.44     2411.56     22.13 o 
   2   8   4     1122.62     1112.90     11.50 o 
   3   8   4       30.39       31.10      1.33 o 
   4   8   4       54.14       63.79      2.05 o 
   5   8   4       27.49       31.03      1.98 o 
  -4   9   4        0.12        0.49      0.50 o 
  -3   9   4        3.02        2.63      0.72 o 
  -2   9   4      285.95      286.23      4.73 o 
  -1   9   4      267.21      253.06      4.11 o 
   0   9   4      296.92      289.05      3.86 o 
   1   9   4      554.39      549.95      7.97 o 
   2   9   4        9.82        9.36      0.85 o 
   3   9   4     1855.22     1819.83     20.16 o 
   4   9   4       48.09       55.72      2.48 o 
  -4  10   4      542.47      536.27      6.93 o 
  -3  10   4       72.76       66.76      2.46 o 
  -2  10   4       27.92       33.51      1.46 o 
  -1  10   4       31.93       32.26      1.35 o 
   0  10   4       28.52       31.08      1.35 o 
   1  10   4       12.56       17.25      1.65 o 
   2  10   4     2527.11     2459.18     26.44 o 
   3  10   4        0.02        0.16      0.46 o 
   4  10   4      183.90      188.30      5.06 o 
  -3  11   4       58.89       60.82      2.18 o 
  -2  11   4       94.23      100.64      2.70 o 
  -1  11   4      274.58      267.27      4.59 o 
   0  11   4      367.97      363.07      5.67 o 
   1  11   4        2.73        2.58      0.63 o 
   2  11   4      956.76      950.89     14.98 o 
   3  11   4       54.16       55.67      2.05 o 
  -3  12   4        3.33        1.31      0.62 o 
  -2  12   4       83.82       84.63      2.57 o 
  -1  12   4       91.64       97.65      2.61 o 
   0  12   4      226.80      229.63      4.38 o 
   1  12   4     1108.00     1105.60     13.59 o 
   2  12   4       19.07       19.15      1.30 o 
  -1  13   4      274.35      294.40      5.29 o 
   0  13   4      503.41      497.60      7.54 o 
   1  13   4      729.51      748.89     10.23 o 
  -5   0   5      270.89      274.89      5.96 o 
  -3   0   5    10206.46     9841.96    128.16 o 
  -1   0   5     1617.22     1356.70     14.36 o 
   1   0   5      137.75      141.75      2.54 o 
   3   0   5     3646.94     3301.99     43.07 o 
   5   0   5      541.91      561.85     12.56 o 
  -6   1   5      475.64      446.75      7.22 o 
  -5   1   5     1567.15     1497.89     15.49 o 
  -4   1   5      507.78      468.74      5.78 o 
  -3   1   5     1368.92     1409.29     13.91 o 
  -2   1   5      986.54      977.98      9.29 o 
  -1   1   5     3544.21     3922.96     28.40 o 
   0   1   5     1289.54     1437.50     11.84 o 
   1   1   5     1680.14     1802.63     40.88 o 
   2   1   5     2020.28     2201.70     20.06 o 
   3   1   5      577.62      568.18     16.11 o 
   4   1   5      220.13      218.93      7.77 o 
   5   1   5      552.21      566.15     12.56 o 
  -6   2   5      172.12      179.11      4.01 o 
  -5   2   5       37.48       40.74      1.65 o 
  -4   2   5     1506.38     1477.84     14.90 o 
  -3   2   5      131.28      124.35      2.17 o 
  -2   2   5     1171.53     1245.27      9.48 o 
  -1   2   5      647.58      753.09      7.52 o 
   0   2   5     3028.95     3216.41     28.85 o 
   1   2   5     1217.50     1246.19     11.70 o 
   2   2   5      665.82      814.10      7.15 o 
   3   2   5      300.70      285.02      4.19 o 
   4   2   5      690.65      676.98     10.27 o 
   5   2   5       93.42       96.53      3.97 o 
  -6   3   5      687.18      698.69     10.01 o 
  -5   3   5      604.86      572.54      8.20 o 
  -4   3   5      903.67      886.85     12.39 o 
  -3   3   5       48.21       54.31      1.36 o 
  -2   3   5      641.71      562.29      5.87 o 
  -1   3   5      610.60      732.87      6.34 o 
   0   3   5     1136.97     1094.12      9.13 o 
   1   3   5      494.64      591.65      6.04 o 
   2   3   5      511.31      511.50      5.44 o 
   3   3   5      153.63      158.99      3.12 o 
   4   3   5      197.96      198.94      4.26 o 
   5   3   5       54.16       52.40      3.14 o 
  -6   4   5      167.10      184.62      5.20 o 
  -5   4   5       12.95       14.32      1.04 o 
  -4   4   5        0.45        0.71      0.41 o 
  -3   4   5      557.04      492.96      5.50 o 
  -2   4   5     1131.35     1121.01     10.74 o 
  -1   4   5      544.39      565.49      5.71 o 
   0   4   5       22.14       11.64      0.52 o 
   1   4   5      121.77      138.35      1.77 o 
   2   4   5      794.35      782.88      7.91 o 
   3   4   5       28.41       38.81      2.29 o 
   4   4   5       12.54       11.20      1.74 o 
   5   4   5       28.16       31.08      2.48 o 
  -6   5   5        1.79        3.05      0.99 o 
  -5   5   5       16.76       15.71      1.40 o 
  -4   5   5      892.27      838.98     10.71 o 
  -3   5   5      278.79      247.15      3.33 o 
  -2   5   5      401.72      358.54      3.63 o 
  -1   5   5     4522.40     4480.76     35.80 o 
   0   5   5      149.44      161.39      1.78 o 
   1   5   5      189.12      201.26      2.74 o 
   2   5   5       83.25      101.98      2.07 o 
   3   5   5     1454.33     1423.93     14.79 o 
   4   5   5      110.23      107.52      3.08 o 
   5   5   5       80.76       85.96      4.46 o 
  -5   6   5      347.92      355.13      7.54 o 
  -4   6   5       24.09       19.83      1.40 o 
  -3   6   5      286.08      288.30      4.55 o 
  -2   6   5     1155.67     1174.74     11.45 o 
  -1   6   5     3591.07     3515.11     25.69 o 
   0   6   5     1200.71     1171.62     10.06 o 
   1   6   5     2181.31     2150.23     19.70 o 
   2   6   5     3315.03     3305.04     29.68 o 
   3   6   5      223.71      220.60      3.33 o 
   4   6   5      153.15      155.51      3.88 o 
   5   6   5      152.08      146.46      6.12 o 
  -5   7   5      387.66      389.47      8.12 o 
  -4   7   5       10.73        9.74      1.11 o 
  -3   7   5      741.42      741.70      9.37 o 
  -2   7   5       47.96       48.82      1.26 o 
  -1   7   5     1912.04     1893.36     14.40 o 
   0   7   5      644.76      637.55      7.23 o 
   1   7   5      218.82      218.47      3.13 o 
   2   7   5      445.99      441.32      5.29 o 
   3   7   5       75.46       68.41      1.97 o 
   4   7   5       12.85       14.57      1.04 o 
   5   7   5      198.36      207.62      7.77 o 
  -5   8   5      107.01      117.86      3.97 o 
  -4   8   5     1129.98     1100.74     14.06 o 
  -3   8   5       14.27       12.96      0.80 o 
  -2   8   5      308.50      314.77      4.20 o 
  -1   8   5        0.60        0.87      0.38 o 
   0   8   5      363.27      343.93      4.30 o 
   1   8   5      206.10      206.43      3.11 o 
   2   8   5        0.47        0.08      0.36 o 
   3   8   5      167.50      174.23      3.59 o 
   4   8   5      158.83      171.21      3.60 o 
  -4   9   5      265.67      260.10      4.99 o 
  -3   9   5      188.31      190.78      3.27 o 
  -2   9   5     3101.67     3047.75     32.84 o 
  -1   9   5      100.54      102.43      3.30 o 
   0   9   5      512.12      493.60      5.80 o 
   1   9   5        0.01        0.70      0.35 o 
   2   9   5      647.74      627.16      7.22 o 
   3   9   5       19.07       21.04      1.20 o 
   4   9   5      771.82      758.03     10.03 o 
  -4  10   5       76.08       82.10      2.20 o 
  -3  10   5      170.97      168.95      3.63 o 
  -2  10   5       26.85       32.31      1.49 o 
  -1  10   5      301.68      288.39      4.71 o 
   0  10   5       49.97       50.79      1.74 o 
   1  10   5      177.11      164.15      2.88 o 
   2  10   5      306.13      301.83      5.10 o 
   3  10   5      282.92      285.08      5.03 o 
  -3  11   5      418.79      412.71      6.65 o 
  -2  11   5      925.88      953.89     14.91 o 
  -1  11   5      587.87      614.15      8.32 o 
   0  11   5       17.09       15.31      1.06 o 
   1  11   5       57.41       58.07      2.03 o 
   2  11   5       25.37       25.80      1.39 o 
   3  11   5       64.79       69.45      2.64 o 
  -2  12   5        0.38        4.30      1.49 o 
  -1  12   5      152.70      151.19      4.26 o 
   0  12   5      254.29      253.86      4.68 o 
   1  12   5      754.27      748.55     10.06 o 
   2  12   5      277.12      276.10      5.12 o 
   0  13   5      431.51      448.73      7.06 o 
  -6   0   6        6.39        9.10      1.29 o 
  -4   0   6      249.00      246.13      5.20 o 
  -2   0   6     7707.46     7610.66    100.77 o 
   0   0   6        4.27        1.71      0.24 o 
   2   0   6     1224.00     1322.41     17.93 o 
   4   0   6      597.10      544.66     12.23 o 
  -6   1   6       11.92        9.98      0.95 o 
  -5   1   6       12.95       13.45      0.91 o 
  -4   1   6       17.97       16.18      0.86 o 
  -3   1   6      905.46      882.04      9.28 o 
  -2   1   6      251.79      289.04      2.67 o 
  -1   1   6     2661.46     2581.37     18.85 o 
   0   1   6     1042.68     1000.14     10.45 o 
   1   1   6      114.66      112.05      1.41 o 
   2   1   6     1277.55     1370.57     11.59 o 
   3   1   6      162.12      138.11      2.21 o 
   4   1   6       88.08      101.49      3.97 o 
   5   1   6      365.71      379.42      6.89 o 
  -6   2   6      474.13      467.29      8.07 o 
  -5   2   6       56.71       60.32      1.78 o 
  -4   2   6     1837.82     1806.92     17.95 o 
  -3   2   6       12.56        9.18      0.60 o 
  -2   2   6       80.37       94.94      1.22 o 
  -1   2   6      419.57      493.37      5.31 o 
   0   2   6     1610.12     1621.01     13.42 o 
   1   2   6     1367.26     1398.85     13.12 o 
   2   2   6     2117.59     2146.08     19.79 o 
   3   2   6      267.74      235.96      4.48 o 
   4   2   6       20.07       27.20      2.23 o 
   5   2   6       57.48       58.52      3.14 o 
  -6   3   6      357.51      361.62      6.35 o 
  -5   3   6      148.57      158.32      3.53 o 
  -4   3   6        8.68        8.46      0.79 o 
  -3   3   6      895.34      850.30      9.09 o 
  -2   3   6      469.29      457.64      4.53 o 
  -1   3   6      140.26      156.89      2.22 o 
   0   3   6        0.43        4.26      0.35 o 
   1   3   6       93.39      115.54      2.55 o 
   2   3   6      149.52      156.48      2.31 o 
   3   3   6      591.98      617.68      7.87 o 
   4   3   6      243.45      247.93      5.02 o 
   5   3   6       50.66       56.86      3.14 o 
  -6   4   6       75.94       81.22      3.33 o 
  -5   4   6       20.91       27.19      2.01 o 
  -4   4   6     1243.26     1196.65     14.47 o 
  -3   4   6     1140.05     1074.18     10.73 o 
  -2   4   6     1269.50     1208.04     11.71 o 
  -1   4   6      258.42      275.57      3.27 o 
   0   4   6       45.23       25.86      0.74 o 
   1   4   6      284.01      260.91      3.25 o 
   2   4   6      428.52      407.96      5.56 o 
   3   4   6      796.87      777.35      9.58 o 
   4   4   6      908.50      887.75     13.24 o 
   5   4   6       32.71       37.69      2.48 o 
  -5   5   6      339.56      326.34      7.13 o 
  -4   5   6        2.21        4.43      1.71 o 
  -3   5   6       15.95       10.06      0.67 o 
  -2   5   6     1540.88     1481.41     14.21 o 
  -1   5   6      190.40      199.15      2.39 o 
   0   5   6        4.08        6.86      0.60 o 
   1   5   6      540.35      536.83      5.85 o 
   2   5   6       75.56       72.33      1.59 o 
   3   5   6       24.35       26.70      1.23 o 
   4   5   6      688.83      703.96     11.07 o 
   5   5   6      270.66      262.33      8.60 o 
  -5   6   6      277.46      264.18     12.31 o 
  -4   6   6      443.19      435.21      6.53 o 
  -3   6   6     1046.63      990.72     24.69 o 
  -2   6   6      101.26      105.42      1.93 o 
  -1   6   6      118.76      110.34      1.51 o 
   0   6   6      449.38      482.11      5.39 o 
   1   6   6      138.09      138.56      2.30 o 
   2   6   6      601.13      574.24      6.43 o 
   3   6   6      701.10      682.25      7.61 o 
   4   6   6       36.09       31.36      1.74 o 
   5   6   6      189.68      197.70      7.44 o 
  -5   7   6     1276.11     1249.08     19.58 o 
  -4   7   6        0.61        1.19      1.41 o 
  -3   7   6     2554.43     2505.75     27.14 o 
  -2   7   6       81.42       80.91      1.99 o 
  -1   7   6      153.70      152.48      2.14 o 
   0   7   6      931.36      893.11      9.11 o 
   1   7   6      456.12      452.49      5.36 o 
   2   7   6      126.30      119.11      2.26 o 
   3   7   6     1488.11     1435.43     14.28 o 
   4   7   6       55.01       59.68      2.48 o 
  -5   8   6        0.35        0.74      0.70 o 
  -4   8   6       57.08       56.64      2.57 o 
  -3   8   6        0.41        1.37      0.43 o 
  -2   8   6     1539.24     1529.48     21.18 o 
  -1   8   6      176.04      151.73      2.52 o 
   0   8   6      665.53      668.22      7.29 o 
   1   8   6      981.10      941.67      9.76 o 
   2   8   6       68.10       66.97      1.73 o 
   3   8   6      275.77      270.04      4.63 o 
   4   8   6        6.08        7.82      0.92 o 
  -4   9   6        1.56        2.20      0.70 o 
  -3   9   6       20.52       21.39      1.23 o 
  -2   9   6       27.17       28.90      1.67 o 
  -1   9   6     1862.45     1869.47     27.34 o 
   0   9   6       74.79       71.62      1.70 o 
   1   9   6      230.88      220.46      4.51 o 
   2   9   6       41.25       36.96      1.34 o 
   3   9   6      415.83      404.28      6.26 o 
   4   9   6        1.88        1.59      0.63 o 
  -4  10   6        2.65        1.79      0.87 o 
  -3  10   6      168.54      172.25      3.72 o 
  -2  10   6      824.58      801.55     12.80 o 
  -1  10   6      671.36      675.34      8.79 o 
   0  10   6      866.57      865.54     12.05 o 
   1  10   6        6.61        6.92      1.21 o 
   2  10   6        3.04        5.06      0.67 o 
   3  10   6       28.10       31.92      2.22 o 
  -3  11   6      113.50      112.73      3.72 o 
  -2  11   6       86.14       92.21      3.25 o 
  -1  11   6       14.44       15.25      1.41 o 
   0  11   6      279.53      279.76      4.87 o 
   1  11   6      218.98      217.02      4.23 o 
   2  11   6       70.10       70.10      2.30 o 
  -2  12   6       89.38       89.78      3.37 o 
  -1  12   6      417.80      413.99      8.33 o 
   0  12   6        0.74        1.17      0.57 o 
   1  12   6      527.45      541.16      7.95 o 
  -5   0   7      168.69      173.49      4.56 o 
  -3   0   7       70.72       88.30      4.46 o 
  -1   0   7     3158.13     3356.36     34.49 o 
   1   0   7     2823.56     2675.57     27.82 o 
   3   0   7      181.08      164.97      3.74 o 
   5   0   7      150.11      183.81      6.28 o 
  -6   1   7      196.44      203.25      3.88 o 
  -5   1   7      102.68      102.91      2.42 o 
  -4   1   7      418.13      402.70      5.29 o 
  -3   1   7     1202.23     1190.86     12.15 o 
  -2   1   7     1207.15     1222.92     10.57 o 
  -1   1   7      150.93      152.91      1.73 o 
   0   1   7      860.41      898.21      7.82 o 
   1   1   7     3977.33     3805.94     31.93 o 
   2   1   7      164.72      150.44      2.26 o 
   3   1   7      353.02      371.87      5.31 o 
   4   1   7        1.13        0.00      0.50 o 
   5   1   7      115.58      116.82      3.39 o 
  -6   2   7       19.36       19.80      1.40 o 
  -5   2   7       14.87       12.21      0.93 o 
  -4   2   7      757.29      728.48      9.42 o 
  -3   2   7      544.66      587.69      6.76 o 
  -2   2   7      141.94      141.17      1.93 o 
  -1   2   7      752.53      814.23      8.28 o 
   0   2   7      617.71      655.28      5.92 o 
   1   2   7     1246.39     1228.09     13.56 o 
   2   2   7     2567.06     2516.70     23.13 o 
   3   2   7       48.44       42.92      1.21 o 
   4   2   7       57.44       66.29      3.31 o 
   5   2   7        1.52        1.65      0.99 o 
  -6   3   7       26.18       29.91      1.62 o 
  -5   3   7      243.87      236.31      4.57 o 
  -4   3   7      223.96      231.05      4.23 o 
  -3   3   7      465.81      448.40      5.52 o 
  -2   3   7      465.24      451.54      4.57 o 
  -1   3   7     1380.52     1384.61     11.79 o 
   0   3   7      236.78      233.56      8.30 o 
   1   3   7     1355.44     1361.94     13.02 o 
   2   3   7      997.34      974.60     10.43 o 
   3   3   7      177.91      170.87      3.17 o 
   4   3   7     1126.69     1065.35     21.16 o 
   5   3   7      156.94      168.94      5.95 o 
  -5   4   7      365.76      347.21      5.94 o 
  -4   4   7      323.87      323.08      5.31 o 
  -3   4   7       85.58       76.12      2.03 o 
  -2   4   7     1098.47     1101.37     10.91 o 
  -1   4   7       34.05       26.98      1.04 o 
   0   4   7       70.11       64.18      1.34 o 
   1   4   7       90.38       97.66      1.74 o 
   2   4   7      517.99      494.14      6.60 o 
   3   4   7      468.33      439.46      7.78 o 
   4   4   7      606.41      593.61      9.75 o 
   5   4   7       74.25       82.98      3.97 o 
  -5   5   7      219.19      223.96      4.51 o 
  -4   5   7        0.07        1.97      2.33 o 
  -3   5   7      175.07      173.30      3.37 o 
  -2   5   7       73.52       79.20      1.66 o 
  -1   5   7     1244.62     1196.73     10.28 o 
   0   5   7      852.14      872.72      7.80 o 
   1   5   7      307.05      307.04      5.32 o 
   2   5   7        3.77        5.53      0.63 o 
   3   5   7      339.56      343.03      5.30 o 
   4   5   7      291.66      277.28      5.71 o 
   5   5   7      681.13      728.97     16.20 o 
  -5   6   7      710.14      691.29     12.33 o 
  -4   6   7        0.68        1.65      0.57 o 
  -3   6   7     1418.28     1401.91     13.92 o 
  -2   6   7     1300.28     1313.36     12.96 o 
  -1   6   7        8.57        6.05      0.81 o 
   0   6   7     1288.72     1247.25     12.09 o 
   1   6   7       10.10       10.62      0.68 o 
   2   6   7       34.38       33.56      1.15 o 
   3   6   7      643.80      629.76      8.47 o 
   4   6   7       61.28       59.51      2.45 o 
  -5   7   7      102.02      108.25      3.91 o 
  -4   7   7      123.20      121.24      3.80 o 
  -3   7   7       38.14       33.79      1.20 o 
  -2   7   7      131.35      122.37      4.94 o 
  -1   7   7       33.94       37.07      1.12 o 
   0   7   7      390.67      378.08      4.65 o 
   1   7   7       22.07       19.78      0.91 o 
   2   7   7       43.71       41.12      1.33 o 
   3   7   7     1296.59     1268.59     15.14 o 
   4   7   7        8.71        8.84      1.74 o 
  -4   8   7       97.45      104.59      3.62 o 
  -3   8   7      569.19      547.74      7.01 o 
  -2   8   7      306.52      300.59      4.85 o 
  -1   8   7        1.60        2.34      0.43 o 
   0   8   7      196.78      202.24      3.13 o 
   1   8   7      208.87      210.80      3.31 o 
   2   8   7     1076.46     1043.10     10.92 o 
   3   8   7     1877.72     1846.94     18.11 o 
   4   8   7      651.64      653.19     11.18 o 
  -4   9   7      309.24      321.41      5.85 o 
  -3   9   7       28.21       29.76      1.45 o 
  -2   9   7       18.43       22.07      1.51 o 
  -1   9   7        2.97        6.53      1.00 o 
   0   9   7      474.47      478.63      5.85 o 
   1   9   7        8.31        8.61      1.00 o 
   2   9   7       87.10       85.75      2.07 o 
   3   9   7      310.31      307.65      5.29 o 
  -3  10   7      243.46      248.50      7.27 o 
  -2  10   7       97.36      101.76      3.37 o 
  -1  10   7       52.92       49.80      1.79 o 
   0  10   7        8.12        9.12      0.81 o 
   1  10   7      340.26      346.85      4.86 o 
   2  10   7      424.62      421.08      5.68 o 
   3  10   7      186.63      185.87      3.99 o 
  -2  11   7       12.52       15.64      3.64 o 
  -1  11   7        0.02        0.41      0.70 o 
   0  11   7      152.34      155.99      4.08 o 
   1  11   7       53.32       60.72      1.85 o 
   2  11   7      269.23      280.70      4.49 o 
  -1  12   7      118.85      115.38      4.46 o 
   0  12   7        3.92        5.08      1.70 o 
   1  12   7       51.25       53.83      2.07 o 
  -6   0   8       34.67       28.38      2.07 o 
  -4   0   8     1553.22     1460.35     21.21 o 
  -2   0   8     1622.40     1491.01     20.75 o 
   0   0   8       28.01       18.19      0.77 o 
   2   0   8      601.20      590.43      9.17 o 
   4   0   8     1864.21     1822.76     34.05 o 
  -6   1   8        4.77        5.47      0.79 o 
  -5   1   8      383.45      378.26      5.45 o 
  -4   1   8     1143.24     1120.11     11.98 o 
  -3   1   8      148.18      148.32      2.60 o 
  -2   1   8      923.56      918.65      8.30 o 
  -1   1   8      484.74      542.08      6.12 o 
   0   1   8      761.00      780.16      6.34 o 
   1   1   8     1087.21     1110.34     10.85 o 
   2   1   8     1048.26     1040.00     12.05 o 
   3   1   8      477.41      492.57      6.74 o 
   4   1   8      198.76      196.13      3.78 o 
   5   1   8      611.57      646.11     10.63 o 
  -5   2   8       34.09       32.75      1.38 o 
  -4   2   8        5.84        6.53      1.38 o 
  -3   2   8     5163.51     5034.19     46.47 o 
  -2   2   8     2569.62     2610.90     21.54 o 
  -1   2   8      225.33      246.17      3.21 o 
   0   2   8      285.53      300.16      3.67 o 
   1   2   8      185.49      181.32      3.01 o 
   2   2   8      833.32      859.94      8.86 o 
   3   2   8     1666.02     1590.50     17.79 o 
   4   2   8       24.25       20.15      1.46 o 
   5   2   8        6.67        7.27      1.49 o 
  -5   3   8      105.32      100.83      2.83 o 
  -4   3   8      300.21      285.22      4.30 o 
  -3   3   8       59.30       63.00      1.63 o 
  -2   3   8        9.55        4.78      0.76 o 
  -1   3   8      696.55      803.62      7.32 o 
   0   3   8      114.74      117.45      2.29 o 
   1   3   8      108.06      114.02      1.98 o 
   2   3   8      198.51      190.92      2.84 o 
   3   3   8      135.49      149.52      7.03 o 
   4   3   8      116.35      110.05      4.71 o 
   5   3   8      383.77      405.64     10.74 o 
  -5   4   8      351.29      358.81      6.13 o 
  -4   4   8      316.42      303.81      5.21 o 
  -3   4   8     1522.27     1479.64     17.30 o 
  -2   4   8      349.80      362.17      4.50 o 
  -1   4   8      796.07      811.07      8.39 o 
   0   4   8     1138.25     1176.33     11.55 o 
   1   4   8     1390.65     1387.24     13.45 o 
   2   4   8      317.02      286.03      5.20 o 
   3   4   8      261.29      242.30      4.23 o 
   4   4   8        0.07        0.89      0.99 o 
   5   4   8      134.82      126.78      5.29 o 
  -5   5   8      132.62      140.09      3.49 o 
  -4   5   8       96.97       95.00      2.87 o 
  -3   5   8      392.20      386.02      5.91 o 
  -2   5   8      125.76      117.97      2.15 o 
  -1   5   8      115.78       90.83      1.81 o 
   0   5   8     1684.25     1626.99     15.59 o 
   1   5   8      174.98      176.92      3.27 o 
   2   5   8      253.33      252.43      4.23 o 
   3   5   8        3.85        4.89      0.70 o 
   4   5   8        0.35        1.32      0.83 o 
  -5   6   8       47.01       47.36      2.51 o 
  -4   6   8      115.67      117.90      2.95 o 
  -3   6   8      107.58      109.40      2.70 o 
  -2   6   8     1560.78     1563.79     15.29 o 
  -1   6   8      267.49      264.57      3.62 o 
   0   6   8        2.00        4.51      0.94 o 
   1   6   8     1931.38     1798.90     21.01 o 
   2   6   8     1655.99     1640.78     18.64 o 
   3   6   8       89.12      100.45      2.60 o 
   4   6   8      240.02      269.86      5.89 o 
  -4   7   8       55.62       64.17      4.79 o 
  -3   7   8      707.63      681.28      9.24 o 
  -2   7   8      324.88      341.38      5.26 o 
  -1   7   8     1073.17     1078.03     10.82 o 
   0   7   8        5.71        6.95      0.62 o 
   1   7   8       42.09       40.65      1.30 o 
   2   7   8       88.27       89.33      2.41 o 
   3   7   8       21.85       26.39      1.36 o 
   4   7   8      366.53      388.20      7.69 o 
  -4   8   8      847.98      871.09     14.60 o 
  -3   8   8       84.39       89.09      2.45 o 
  -2   8   8      358.93      350.46      5.44 o 
  -1   8   8      885.12      901.02      9.46 o 
   0   8   8       63.96       59.79      1.60 o 
   1   8   8      271.10      268.90      3.97 o 
   2   8   8      574.54      571.70      7.47 o 
   3   8   8      221.92      217.26      4.58 o 
  -4   9   8       36.31       37.13      2.26 o 
  -3   9   8       80.52       84.29      3.01 o 
  -2   9   8       61.89       65.78      2.61 o 
  -1   9   8      321.53      322.95      5.26 o 
   0   9   8       20.59       20.81      1.01 o 
   1   9   8        9.89        9.52      0.81 o 
   2   9   8       26.47       25.47      1.19 o 
   3   9   8      570.88      580.47      8.53 o 
  -3  10   8      157.12      161.81      4.52 o 
  -2  10   8      183.95      198.73      5.06 o 
  -1  10   8       26.27       21.97      1.82 o 
   0  10   8       82.86       88.64      2.12 o 
   1  10   8       95.43      103.81      2.37 o 
   2  10   8      348.28      332.55      4.94 o 
  -2  11   8       72.36       77.56      3.13 o 
  -1  11   8       76.95       80.25      3.47 o 
   0  11   8        1.32        1.00      0.59 o 
   1  11   8        6.96        6.24      0.76 o 
  -5   0   9       57.38       55.38      2.57 o 
  -3   0   9     1951.05     1915.03     26.65 o 
  -1   0   9      199.82      210.15      3.28 o 
   1   0   9     5849.52     5643.80     69.76 o 
   3   0   9      117.37      127.04      4.55 o 
   5   0   9      101.14      101.82      4.79 o 
  -5   1   9      144.49      135.43      2.93 o 
  -4   1   9      138.02      143.01      2.79 o 
  -3   1   9     1698.26     1649.66     16.51 o 
  -2   1   9       16.17       18.23      1.03 o 
  -1   1   9     1152.70     1164.30     10.19 o 
   0   1   9     4451.51     4275.51     33.92 o 
   1   1   9       36.17       35.40      1.09 o 
   2   1   9        8.67       10.52      0.79 o 
   3   1   9      101.75       89.51      1.98 o 
   4   1   9        1.37        3.46      0.95 o 
   5   1   9        5.11        5.05      1.05 o 
  -5   2   9       15.15       14.62      1.03 o 
  -4   2   9      159.09      154.89      2.95 o 
  -3   2   9     1359.93     1370.92     14.03 o 
  -2   2   9     1573.78     1539.84     13.30 o 
  -1   2   9      189.76      183.05      2.12 o 
   0   2   9     1200.89     1134.78     11.20 o 
   1   2   9       36.75       36.90      1.07 o 
   2   2   9       17.60       23.47      1.98 o 
   3   2   9     1291.75     1302.49     15.10 o 
   4   2   9      145.37      123.59      3.67 o 
   5   2   9      232.68      251.48      5.78 o 
  -5   3   9      336.52      328.36      5.88 o 
  -4   3   9       62.47       62.20      1.80 o 
  -3   3   9      137.45      128.48      2.48 o 
  -2   3   9      153.08      180.74      2.48 o 
  -1   3   9      134.95      125.13      2.18 o 
   0   3   9       33.65       37.97      1.27 o 
   1   3   9      853.75      831.42      8.65 o 
   2   3   9      203.02      192.36      3.46 o 
   3   3   9      164.71      147.40      3.85 o 
   4   3   9      202.08      209.23      5.08 o 
  -5   4   9        8.25        8.56      0.98 o 
  -4   4   9      920.66      906.74     11.93 o 
  -3   4   9        0.48        1.21      0.48 o 
  -2   4   9       11.67       10.83      0.69 o 
  -1   4   9       17.90       12.12      0.70 o 
   0   4   9      128.71      149.04      2.43 o 
   1   4   9     2277.26     2130.24     20.03 o 
   2   4   9     1380.36     1319.84     15.25 o 
   3   4   9      173.67      164.70      4.20 o 
   4   4   9       23.60       24.75      1.69 o 
  -5   5   9      791.43      796.75     11.16 o 
  -4   5   9      252.69      248.27      5.10 o 
  -3   5   9      895.88      870.96     11.26 o 
  -2   5   9      252.01      268.50      4.48 o 
  -1   5   9       18.63       23.95      1.11 o 
   0   5   9      404.49      388.81      4.80 o 
   1   5   9     2245.74     2114.65     23.18 o 
   2   5   9      148.88      162.52      3.62 o 
   3   5   9       75.88       72.85      2.74 o 
   4   5   9      104.76      111.02      3.60 o 
  -4   6   9     1018.17     1017.26     13.16 o 
  -3   6   9      148.80      136.47      3.14 o 
  -2   6   9       63.42       67.81      1.71 o 
  -1   6   9        9.76       12.56      1.10 o 
   0   6   9       24.41       26.63      1.23 o 
   1   6   9      193.70      185.84      3.56 o 
   2   6   9      303.89      292.14      4.89 o 
   3   6   9      494.48      504.42      7.40 o 
   4   6   9       21.37       26.15      1.86 o 
  -4   7   9      161.86      155.74      4.61 o 
  -3   7   9      222.10      231.72      4.38 o 
  -2   7   9      232.80      234.00      4.18 o 
  -1   7   9     1268.63     1234.26     14.53 o 
   0   7   9       31.39       23.22      1.21 o 
   1   7   9       48.38       50.22      1.78 o 
   2   7   9     2031.39     1926.47     31.38 o 
   3   7   9       34.22       34.71      1.59 o 
  -4   8   9      623.35      629.42     11.56 o 
  -3   8   9       25.64       24.63      2.64 o 
  -2   8   9     1543.85     1560.49     17.98 o 
  -1   8   9      812.23      828.30     10.60 o 
   0   8   9      488.39      496.39      6.06 o 
   1   8   9      120.03      126.44      2.56 o 
   2   8   9       93.40       87.55      2.54 o 
   3   8   9        0.55        0.67      0.53 o 
  -3   9   9      215.92      218.20      8.26 o 
  -2   9   9        7.51       10.69      1.90 o 
  -1   9   9       15.45       15.44      1.14 o 
   0   9   9      322.17      322.52      4.59 o 
   1   9   9      278.91      280.96      4.26 o 
   2   9   9        5.77        6.90      1.63 o 
  -2  10   9      509.24      507.05      9.41 o 
  -1  10   9      309.20      316.84      6.80 o 
   0  10   9      271.00      277.14      4.26 o 
   1  10   9      222.69      224.49      5.65 o 
   2  10   9        0.49        0.00      0.45 o 
  -1  11   9     1217.27     1242.38     18.92 o 
   0  11   9        1.36        1.77      0.62 o 
  -4   0  10     1350.22     1257.22     19.05 o 
  -2   0  10       39.39       29.62      1.51 o 
   0   0  10     2872.32     2747.27     35.10 o 
   2   0  10     6343.69     5889.14    154.72 o 
   4   0  10      191.94      206.54      5.08 o 
  -5   1  10       42.28       41.23      1.59 o 
  -4   1  10      351.58      353.91      5.10 o 
  -3   1  10      352.38      374.97      5.06 o 
  -2   1  10       31.34       23.97      0.98 o 
  -1   1  10      625.43      644.03      6.98 o 
   0   1  10        0.98        1.49      0.41 o 
   1   1  10     3311.94     3181.02     28.67 o 
   2   1  10      279.43      270.13      3.82 o 
   3   1  10        3.83        5.80      0.64 o 
   4   1  10       70.02       82.68      2.45 o 
  -5   2  10      584.35      594.12      7.77 o 
  -4   2  10      140.53      138.04      2.83 o 
  -3   2  10       20.18       12.29      0.82 o 
  -2   2  10      527.34      548.24      6.51 o 
  -1   2  10      313.52      309.29      3.70 o 
   0   2  10      233.10      224.65      3.19 o 
   1   2  10       93.45       95.91      2.29 o 
   2   2  10      251.58      251.51      5.31 o 
   3   2  10       64.44       70.03      2.63 o 
   4   2  10       81.58       81.54      2.48 o 
  -5   3  10        8.20       10.25      1.34 o 
  -4   3  10       54.84       49.56      1.65 o 
  -3   3  10      583.03      553.50      6.77 o 
  -2   3  10      225.21      198.50      3.72 o 
  -1   3  10     1003.54     1005.02     10.29 o 
   0   3  10      486.32      462.66      5.46 o 
   1   3  10     1446.96     1335.03     22.88 o 
   2   3  10      248.65      241.57      5.19 o 
   3   3  10      646.81      623.32     10.44 o 
   4   3  10       25.13       37.05      2.09 o 
  -5   4  10        0.68        2.03      0.70 o 
  -4   4  10       24.93       29.28      1.53 o 
  -3   4  10      989.15      980.75     12.47 o 
  -2   4  10       32.27       35.41      1.19 o 
  -1   4  10        2.94        3.90      0.84 o 
   0   4  10      254.20      240.73      3.57 o 
   1   4  10      310.26      300.14      4.73 o 
   2   4  10      316.63      294.51      5.95 o 
   3   4  10      394.97      365.26      7.17 o 
   4   4  10       64.96       69.43      2.85 o 
  -4   5  10     1408.75     1434.91     17.65 o 
  -3   5  10        8.58        9.02      1.04 o 
  -2   5  10        2.34        1.17      0.40 o 
  -1   5  10       36.08       32.90      1.36 o 
   0   5  10     1007.78      951.18     11.55 o 
   1   5  10     1536.28     1459.22     26.48 o 
   2   5  10      180.76      177.64      3.56 o 
   3   5  10       13.43       12.45      3.88 o 
   4   5  10      102.11      103.60      6.45 o 
  -4   6  10       23.20       23.50      1.46 o 
  -3   6  10      571.21      579.57     12.55 o 
  -2   6  10     1739.96     1703.97     19.11 o 
  -1   6  10      654.56      648.97      8.60 o 
   0   6  10     1652.03     1646.25     18.70 o 
   1   6  10      409.14      393.24     11.53 o 
   2   6  10       93.54       93.07      2.51 o 
   3   6  10      205.44      195.93      4.96 o 
  -4   7  10       58.98       58.25      3.22 o 
  -3   7  10      476.39      469.48      7.27 o 
  -2   7  10      398.55      391.09      6.05 o 
  -1   7  10      716.46      703.98      9.33 o 
   0   7  10      192.15      202.38      3.88 o 
   1   7  10        3.97        3.60      0.67 o 
   2   7  10       60.53       60.89      2.10 o 
   3   7  10       80.76       78.96      3.10 o 
  -3   8  10      142.60      145.07      4.31 o 
  -2   8  10      124.80      121.32      2.95 o 
  -1   8  10      205.78      214.42      4.12 o 
   0   8  10      293.18      282.63      4.99 o 
   1   8  10       55.56       56.19      2.80 o 
   2   8  10       59.69       63.18      2.64 o 
  -3   9  10       97.57       96.53      5.45 o 
  -2   9  10        0.03        0.59      0.53 o 
  -1   9  10      660.29      673.57      9.30 o 
   0   9  10       61.98       61.06      2.16 o 
   1   9  10      796.27      806.41     10.83 o 
   2   9  10       51.15       51.67      2.07 o 
  -2  10  10        3.41        6.91      1.82 o 
  -1  10  10      100.16      101.75      3.55 o 
   0  10  10       84.38       88.29      2.26 o 
   1  10  10      107.97      111.33      3.08 o 
  -5   0  11      226.70      236.21      6.02 o 
  -3   0  11     1863.13     1923.04     32.48 o 
  -1   0  11       73.60       66.82      2.18 o 
   1   0  11       66.72       71.10      2.39 o 
   3   0  11      123.60      132.54      3.80 o 
  -5   1  11      130.40      125.50      2.95 o 
  -4   1  11     1221.94     1236.16     13.41 o 
  -3   1  11        4.63        5.93      0.65 o 
  -2   1  11      241.08      246.03      5.49 o 
  -1   1  11      378.08      340.80      4.38 o 
   0   1  11       38.05       38.53      1.52 o 
   1   1  11        8.59        8.74      0.68 o 
   2   1  11      475.22      462.76      5.76 o 
   3   1  11        0.37        1.09      0.43 o 
   4   1  11     1092.25     1159.46     14.27 o 
  -5   2  11      302.32      301.75      4.96 o 
  -4   2  11      615.11      625.01      7.87 o 
  -3   2  11       60.70       67.06      2.36 o 
  -2   2  11      246.36      226.83      5.66 o 
  -1   2  11     1017.86     1030.26      9.32 o 
   0   2  11        4.42        3.57      0.47 o 
   1   2  11      314.98      321.59      4.33 o 
   2   2  11      124.48      120.72      2.80 o 
   3   2  11        0.58        1.38      0.50 o 
   4   2  11      297.42      327.16      5.75 o 
  -4   3  11        9.54       10.95      1.00 o 
  -3   3  11        8.96        9.27      0.92 o 
  -2   3  11       13.72       18.77      1.11 o 
  -1   3  11      392.94      359.88      4.70 o 
   0   3  11      373.03      377.86      4.82 o 
   1   3  11      606.08      583.38      9.68 o 
   2   3  11       30.30       34.01      5.29 o 
   3   3  11      266.60      269.81      6.01 o 
   4   3  11        0.09        0.41      0.70 o 
  -4   4  11       79.93       75.14      2.51 o 
  -3   4  11      448.35      470.72      7.22 o 
  -2   4  11      476.36      482.09      7.12 o 
  -1   4  11      247.05      248.63      3.69 o 
   0   4  11        0.14        0.46      0.30 o 
   1   4  11      603.82      597.68      9.92 o 
   2   4  11       98.38       91.24      3.03 o 
   3   4  11       50.68       46.28      2.40 o 
  -4   5  11        0.19        0.30      0.50 o 
  -3   5  11      241.69      257.40      5.84 o 
  -2   5  11       84.68       85.74      2.45 o 
  -1   5  11      126.31      126.17      3.70 o 
   0   5  11      134.16      131.92      3.19 o 
   1   5  11      652.91      637.96     10.54 o 
   2   5  11      141.56      144.75      4.09 o 
   3   5  11       14.77       20.81      1.57 o 
  -4   6  11        6.22        8.21      1.01 o 
  -3   6  11        3.52        4.64      0.79 o 
  -2   6  11       17.83       19.36      1.38 o 
  -1   6  11      230.55      243.76      4.37 o 
   0   6  11      206.18      206.40      3.97 o 
   1   6  11       34.71       32.52      1.49 o 
   2   6  11       59.44       58.91      2.51 o 
   3   6  11        6.92        7.08      1.11 o 
  -3   7  11       94.00      104.11      2.95 o 
  -2   7  11      490.78      489.00      8.15 o 
  -1   7  11        4.61        7.27      1.83 o 
   0   7  11     2083.62     2025.50     22.86 o 
   1   7  11       83.12       84.57      2.48 o 
   2   7  11       36.98       37.39      1.68 o 
  -3   8  11      275.61      284.29      6.63 o 
  -2   8  11       48.17       53.94      1.99 o 
  -1   8  11        0.07        0.63      0.63 o 
   0   8  11        0.22        0.80      0.53 o 
   1   8  11       11.47       10.36      1.01 o 
   2   8  11       10.06       11.04      1.08 o 
  -2   9  11      135.31      140.21      3.38 o 
  -1   9  11        6.38        6.93      0.94 o 
   0   9  11      334.96      340.25      5.88 o 
   1   9  11        2.76        2.53      0.68 o 
  -4   0  12     1674.90     1661.31     29.34 o 
  -2   0  12      969.67      989.32     21.98 o 
   0   0  12     1406.97     1340.82     27.69 o 
   2   0  12       13.42       13.56      1.29 o 
  -4   1  12        0.85        0.88      0.49 o 
  -3   1  12      514.06      532.94      6.80 o 
  -2   1  12       80.63       88.14      2.40 o 
  -1   1  12      325.20      325.62      6.60 o 
   0   1  12      364.57      357.55      4.70 o 
   1   1  12      373.47      357.63      5.06 o 
   2   1  12       14.56       16.32      0.95 o 
   3   1  12       76.17       85.38      2.51 o 
  -4   2  12        3.28        3.02      0.62 o 
  -3   2  12        0.19        2.19      0.60 o 
  -2   2  12       21.41       24.62      1.27 o 
  -1   2  12       26.04       24.18      2.09 o 
   0   2  12        6.97        9.32      0.71 o 
   1   2  12       79.49       80.43      2.20 o 
   2   2  12       36.00       36.05      1.32 o 
   3   2  12       10.43        9.46      1.16 o 
  -4   3  12      501.67      492.50      7.83 o 
  -3   3  12      370.97      368.83      6.67 o 
  -2   3  12       67.00       61.56      2.24 o 
  -1   3  12      495.87      503.06      6.10 o 
   0   3  12      266.56      255.73      3.77 o 
   1   3  12     1774.01     1686.48     50.94 o 
   2   3  12      309.57      300.38      6.36 o 
   3   3  12       91.84       98.85      3.55 o 
  -4   4  12      299.19      307.59      5.76 o 
  -3   4  12       54.47       62.41      5.63 o 
  -2   4  12       46.15       51.97      1.90 o 
  -1   4  12        3.12        5.36      0.91 o 
   0   4  12      493.23      494.49      8.68 o 
   1   4  12        0.16        1.92      0.66 o 
   2   4  12       26.38       23.49      1.64 o 
   3   4  12      447.51      453.29      8.75 o 
  -3   5  12      233.78      231.12      4.64 o 
  -2   5  12       12.68       14.92      1.14 o 
  -1   5  12       43.96       46.21      1.48 o 
   0   5  12      285.33      286.01      4.89 o 
   1   5  12       19.60       18.18      1.46 o 
   2   5  12      421.34      423.80      8.29 o 
   3   5  12      122.44      129.72      4.22 o 
  -3   6  12      112.19      120.75      3.21 o 
  -2   6  12      709.90      741.32     12.68 o 
  -1   6  12      189.51      199.17      3.93 o 
   0   6  12      478.93      477.93      7.12 o 
   1   6  12       51.76       53.69      2.39 o 
   2   6  12      813.37      790.43     13.07 o 
  -3   7  12        0.01        0.39      0.63 o 
  -2   7  12      189.59      199.09      5.26 o 
  -1   7  12        4.31        5.37      0.85 o 
   0   7  12      461.44      467.64      7.14 o 
   1   7  12      714.76      731.92     10.04 o 
   2   7  12       11.66       14.47      2.23 o 
  -2   8  12       73.52       79.42      2.54 o 
  -1   8  12      767.94      794.28     10.70 o 
   0   8  12      352.92      374.03      6.23 o 
   1   8  12       78.66       80.82      2.54 o 
  -3   0  13       40.81       39.18      3.14 o 
  -1   0  13      119.18      134.06      5.62 o 
   1   0  13      314.67      316.93      6.42 o 
   3   0  13     1533.78     1608.54     23.12 o 
  -4   1  13       68.18       70.04      2.51 o 
  -3   1  13       68.09       63.29      2.19 o 
  -2   1  13      105.15      114.36      3.68 o 
  -1   1  13      239.89      247.97      5.73 o 
   0   1  13      807.65      803.84      8.84 o 
   1   1  13      743.19      738.04      8.90 o 
   2   1  13       21.57       18.71      1.05 o 
   3   1  13      336.27      339.02      5.92 o 
  -4   2  13       14.81       15.58      1.30 o 
  -3   2  13      181.64      185.00      4.07 o 
  -2   2  13        1.03        1.74      0.70 o 
  -1   2  13       61.69       66.24      2.06 o 
   0   2  13      994.93     1007.01     10.59 o 
   1   2  13       41.89       45.09      1.51 o 
   2   2  13      320.50      305.21      5.31 o 
   3   2  13      144.79      149.34      3.62 o 
  -3   3  13      116.84      120.70      3.18 o 
  -2   3  13       19.54       19.62      1.27 o 
  -1   3  13      111.02      105.26      2.69 o 
   0   3  13       41.86       43.55      1.42 o 
   1   3  13      126.52      120.56      2.95 o 
   2   3  13       34.03       33.30      1.58 o 
  -3   4  13      551.03      572.35      8.65 o 
  -2   4  13      362.62      356.40      6.01 o 
  -1   4  13       37.72       38.17      1.62 o 
   0   4  13        1.37        2.41      0.91 o 
   1   4  13       53.02       53.16      2.64 o 
   2   4  13      201.35      205.53      5.26 o 
  -3   5  13      294.73      313.13      5.82 o 
  -2   5  13      192.70      188.95      4.07 o 
  -1   5  13      541.60      529.73      7.67 o 
   0   5  13        8.59       12.08      2.23 o 
   1   5  13      115.34      111.85      3.62 o 
   2   5  13       82.44       77.02      3.15 o 
  -2   6  13      376.51      381.16      8.01 o 
  -1   6  13      117.37      120.88      3.60 o 
   0   6  13        0.06        0.18      0.74 o 
   1   6  13       20.41       18.42      1.57 o 
  -1   7  13      162.95      159.80      3.68 o 
   0   7  13       21.80       22.42      1.43 o 
  -2   0  14      422.23      398.70     11.57 o 
   0   0  14      227.05      245.22      5.53 o 
   2   0  14       82.64       86.14      3.16 o 
  -3   1  14      281.45      295.64      6.95 o 
  -2   1  14      325.92      338.18      7.36 o 
  -1   1  14      265.45      242.71      5.84 o 
   0   1  14      367.48      378.32      5.19 o 
   1   1  14        2.45        3.50      0.62 o 
   2   1  14        2.77        2.48      0.58 o 
  -3   2  14      159.74      161.90      4.85 o 
  -2   2  14        1.27        1.36      0.75 o 
  -1   2  14      140.16      139.26      4.15 o 
   0   2  14      845.13      858.34      9.47 o 
   1   2  14      641.09      637.80      7.67 o 
   2   2  14      290.85      305.09      5.50 o 
  -3   3  14      234.07      256.52      5.08 o 
  -2   3  14        0.82        0.18      0.74 o 
  -1   3  14       10.54       12.65      1.39 o 
   0   3  14       35.89       37.76      1.42 o 
   1   3  14      133.96      135.21      3.26 o 
  -2   4  14      140.89      139.29      4.32 o 
  -1   4  14      678.07      708.95      9.67 o 
   0   4  14       81.09       79.32      3.03 o 
   1   4  14       12.79       15.38      1.17 o 
  -2   5  14      409.50      437.43      7.15 o 
  -1   5  14        0.69        0.00      0.70 o 
   0   5  14      969.26      943.64     14.91 o 
   1   5  14       44.93       46.58      2.39 o 
  -1   0  15     2439.58     2547.43     50.75 o 
   1   0  15       48.66       48.31      2.39 o 
  -2   1  15      668.68      705.00     12.62 o 
  -1   1  15       97.68       98.99      3.62 o 
   0   1  15        0.72        0.97      0.67 o 
   1   1  15       64.57       63.46      1.96 o 
  -1   2  15      124.63      138.99      4.38 o 
   0   2  15      210.08      202.75      4.22 o 
  -1   3  15        0.55        0.33      0.63 o 
   0   3  15      107.76      112.49      3.79 o 
                                                 
